# Supplementary material for: MUC20 regulated by extrachromosomal circular DNA attenuates proteasome inhibitor resistance of multiple myeloma by modulating cuproptosis
Source: J Exp Clin Cancer Res. 2024 Mar 5;43:68. doi: 10.1186/s13046-024-02972-6 (PMC10913264; doi:10.1186/s13046-024-02972-6)
Supplement: Supplementary file 2 — Additional file 2: Supplementary Table S1. Demographic characteristics of HDs and patients with MM. Supplementary Table S2. Demographic characteristics of patients with NDMM and RRMM. Supplementary Table S8. DEED-amplified encoding genes both in PI-resistant KAS-6/1 and U266 cells. [file 13046_2024_2972_MOESM2_ESM.zip]

Archive with 6 entries (6 files):
- Supplementary Table S1-2-8.docx
- Supplementary Table S3.pdf
- Supplementary Table S4.pdf
- Supplementary Table S5.pdf
- Supplementary Table S6.pdf
- Supplementary Table S7.xlsx
