# Supplementary material for: MUC20 regulated by extrachromosomal circular DNA attenuates proteasome inhibitor resistance of multiple myeloma by modulating cuproptosis
Source: J Exp Clin Cancer Res. 2024 Mar 5;43:68. doi: 10.1186/s13046-024-02972-6 (PMC10913264; doi:10.1186/s13046-024-02972-6)
Supplement: Supplementary file 2 — Additional file 2: Supplementary Table S1. Demographic characteristics of HDs and patients with MM. Supplementary Table S2. Demographic characteristics of patients with NDMM and RRMM. Supplementary Table S8. DEED-amplified encoding genes both in PI-resistant KAS-6/1 and U266 cells. [file 13046_2024_2972_MOESM2_ESM.zip › Supplementary Table S7.xlsx]

## Sheet: U266-PR.Vs.U266-PS_Up
	Total_bp_evidences_Normalized (fpm)
	GroupA	GroupB
GeneID	U266-PR	U266-PS	GroupA_mean	GroupB_mean	log2FoldChange	p_value	Gene_symbol	CancerDriverGeneDB	Gene_biotype	GeneLocus
ENSG00000138031	28.474	0.200087	28.474	0.200087	4.61823	1	ADCY3	NCGv7	protein_coding	chr2:24819169-24920237:-
ENSG00000084731	28.474	0.200087	28.474	0.200087	4.61823	1	KIF3C		protein_coding	chr2:25926598-25982749:-
ENSG00000217718	28.474	0.200087	28.474	0.200087	4.61823	1	NDUFB4P4		Pseudogene	chr2:25886964-25887206:-
ENSG00000240913	28.474	0.200087	28.474	0.200087	4.61823	1	RN7SL856P		smallRNA	chr2:25058032-25058327:+
ENSG00000217643	28.474	0.200087	28.474	0.200087	4.61823	1	PTGES3P2		Pseudogene	chr2:25822469-25822950:+
ENSG00000187536	28.474	0.200087	28.474	0.200087	4.61823	1	TPM3P7		Pseudogene	chr2:25809925-25810656:-
ENSG00000224220	28.474	0.200087	28.474	0.200087	4.61823	1	DTNB-AS1		lncRNA	chr2:25421117-25427643:+
ENSG00000084710	28.474	0.200087	28.474	0.200087	4.61823	1	EFR3B		protein_coding	chr2:25042076-25159135:+
ENSG00000143970	28.474	0.200087	28.474	0.200087	4.61823	1	ASXL2	NCGv7	protein_coding	chr2:25733753-25878487:-
ENSG00000199872	28.474	0.200087	28.474	0.200087	4.61823	1	RNU6-942P		smallRNA	chr2:26042675-26042781:+
ENSG00000138101	28.474	0.200087	28.474	0.200087	4.61823	1	DTNB		protein_coding	chr2:25377198-25673647:-
ENSG00000286645	28.474	0.200087	28.474	0.200087	4.61823	1	ENSG00000286645		lncRNA	chr2:25000147-25010274:-
ENSG00000230452	28.474	0.200087	28.474	0.200087	4.61823	1	LINC01381		lncRNA	chr2:25204313-25209202:+
ENSG00000221445	28.474	0.200087	28.474	0.200087	4.61823	1	MIR1301		smallRNA	chr2:25328640-25328721:-
ENSG00000268412	28.474	0.200087	28.474	0.200087	4.61823	1	TRMT112P6		Pseudogene	chr2:26028208-26028612:-
ENSG00000224165	28.474	0.200087	28.474	0.200087	4.61823	1	DNAJC27-AS1		lncRNA	chr2:24971390-25039716:+
ENSG00000237953	28.474	0.200087	28.474	0.200087	4.61823	1	RPS13P5		Pseudogene	chr2:24968958-24969224:-
ENSG00000235072	28.474	0.200087	28.474	0.200087	4.61823	1	ARNILA		lncRNA	chr2:25369136-25375845:-
ENSG00000202479	28.474	0.200087	28.474	0.200087	4.61823	1	SNORD14		smallRNA	chr2:24969388-24969477:-
ENSG00000289567	28.474	0.200087	28.474	0.200087	4.61823	1	ENSG00000289567		lncRNA	chr2:25362232-25362427:+
ENSG00000222070	28.474	0.200087	28.474	0.200087	4.61823	1	AC010150.2		smallRNA	chr2:25722192-25722296:+
ENSG00000115138	28.474	0.200087	28.474	0.200087	4.61823	1	POMC		protein_coding	chr2:25160853-25168903:-
ENSG00000115137	28.474	0.200087	28.474	0.200087	4.61823	1	DNAJC27		protein_coding	chr2:24943636-24972094:-
ENSG00000084733	28.474	0.200087	28.474	0.200087	4.61823	1	RAB10		protein_coding	chr2:26034084-26137454:+
ENSG00000229593	28.474	0.200087	28.474	0.200087	4.61823	1	SUCLA2P3		Pseudogene	chr2:25079901-25081689:-
ENSG00000201160	28.474	0.200087	28.474	0.200087	4.61823	1	Y_RNA		smallRNA	chr2:25697076-25697188:-
ENSG00000119772	28.474	0.200087	28.474	0.200087	4.61823	1	DNMT3A	NCGv7;AC	protein_coding	chr2:25227855-25342590:-
ENSG00000218682	28.474	0.200087	28.474	0.200087	4.61823	1	ENSG00000218682		Pseudogene	chr2:25856461-25856966:-
ENSG00000207069	28.474	0.200087	28.474	0.200087	4.61823	1	Y_RNA		smallRNA	chr2:25008845-25008946:-
ENSG00000237629	28.474	0.200087	28.474	0.200087	4.61823	1	UQCRHP2		Pseudogene	chr2:25994794-25995081:+
ENSG00000207719	21.9976	0	21.9976	0	4.52341	1	MIR623		smallRNA	chr13:99356131-99356228:+
ENSG00000264007	21.1266	0	21.1266	0	4.46771	1	ENSG00000264007		lncRNA	chr17:29621617-29622254:-
ENSG00000236028	20.5236	0	20.5236	0	4.42785	1	ENSG00000236028		lncRNA	chr20:46901143-46901726:-
ENSG00000239161	31.8015	0.725317	31.8015	0.725317	4.24883	1	snoU13		smallRNA	chr2:196215219-196215322:-
ENSG00000201813	31.8015	0.725317	31.8015	0.725317	4.24883	1	RNU6-915P		smallRNA	chr2:195670372-195670474:-
ENSG00000230173	31.8015	0.725317	31.8015	0.725317	4.24883	1	LINC01790		lncRNA	chr2:194730595-194761435:+
ENSG00000227418	31.8015	0.725317	31.8015	0.725317	4.24883	1	PCGEM1		lncRNA	chr2:192749845-192776899:+
ENSG00000232227	31.8015	0.725317	31.8015	0.725317	4.24883	1	ENSG00000232227		lncRNA	chr2:192644102-192645387:-
ENSG00000235056	31.8015	0.725317	31.8015	0.725317	4.24883	1	ENSG00000235056		lncRNA	chr2:195003711-195026370:-
ENSG00000252923	31.8015	0.725317	31.8015	0.725317	4.24883	1	SCARNA16		smallRNA	chr2:196686148-196686330:-
ENSG00000081320	31.8015	0.725317	31.8015	0.725317	4.24883	1	STK17B		protein_coding	chr2:196133583-196176503:-
ENSG00000215043	31.8015	0.725317	31.8015	0.725317	4.24883	1	GLULP6		Pseudogene	chr2:194129354-194130266:-
ENSG00000286539	31.8015	0.725317	31.8015	0.725317	4.24883	1	ENSG00000286539		lncRNA	chr2:194587925-194612145:+
ENSG00000138411	31.8015	0.725317	31.8015	0.725317	4.24883	1	HECW2	NCGv7	protein_coding	chr2:196189099-196593684:-
ENSG00000203435	31.8015	0.725317	31.8015	0.725317	4.24883	1	E2F3P2		Pseudogene	chr2:195994259-195995680:-
ENSG00000260142	31.8015	0.725317	31.8015	0.725317	4.24883	1	ENSG00000260142		lncRNA	chr2:193898367-193899394:+
ENSG00000196950	31.8015	0.725317	31.8015	0.725317	4.24883	1	SLC39A10		protein_coding	chr2:195575977-195737702:+
ENSG00000225539	31.8015	0.725317	31.8015	0.725317	4.24883	1	LINC01821		lncRNA	chr2:194344190-194576578:+
ENSG00000286358	31.8015	0.725317	31.8015	0.725317	4.24883	1	ENSG00000286358		lncRNA	chr2:193170704-193172765:+
ENSG00000235218	31.8015	0.725317	31.8015	0.725317	4.24883	1	DNAJC17P1		Pseudogene	chr2:193276668-193277614:-
ENSG00000227878	31.8015	0.725317	31.8015	0.725317	4.24883	1	ENSG00000227878		Pseudogene	chr2:196063312-196063963:-
ENSG00000229395	31.8015	0.725317	31.8015	0.725317	4.24883	1	ENSG00000229395		lncRNA	chr2:192629919-192645706:+
ENSG00000264560	31.8015	0.725317	31.8015	0.725317	4.24883	1	AC073973.1		smallRNA	chr2:194558174-194558274:-
ENSG00000280176	31.8015	0.725317	31.8015	0.725317	4.24883	1	ENSG00000280176		TEC	chr2:196831975-196832190:-
ENSG00000213107	31.8015	0.725317	31.8015	0.725317	4.24883	1	AHCYP5		Pseudogene	chr2:195582794-195584031:-
ENSG00000224670	31.8015	0.725317	31.8015	0.725317	4.24883	1	ENSG00000224670		Pseudogene	chr2:194027919-194028164:+
ENSG00000225394	31.8015	0.725317	31.8015	0.725317	4.24883	1	ENSG00000225394		Pseudogene	chr2:194454581-194455142:-
ENSG00000144395	31.8015	0.725317	31.8015	0.725317	4.24883	1	CCDC150		protein_coding	chr2:196639554-196763490:+
ENSG00000187944	31.8015	0.725317	31.8015	0.725317	4.24883	1	C2orf66		protein_coding	chr2:196804417-196809355:-
ENSG00000264627	31.8015	0.725317	31.8015	0.725317	4.24883	1	RN7SL820P		smallRNA	chr2:196289409-196289705:+
ENSG00000236695	31.8015	0.725317	31.8015	0.725317	4.24883	1	HNRNPA1P47		Pseudogene	chr2:194187379-194188309:+
ENSG00000252517	31.8015	0.725317	31.8015	0.725317	4.24883	1	SNORD59		smallRNA	chr2:194664107-194664174:-
ENSG00000286868	31.8015	0.725317	31.8015	0.725317	4.24883	1	ENSG00000286868		lncRNA	chr2:193867722-193868982:+
ENSG00000232658	31.8015	0.725317	31.8015	0.725317	4.24883	1	SLC44A3P1		Pseudogene	chr2:193256483-193257757:+
ENSG00000118997	31.8015	0.725317	31.8015	0.725317	4.24883	1	DNAH7	NCGv7	protein_coding	chr2:195737703-196068837:-
ENSG00000271893	31.8015	0.725317	31.8015	0.725317	4.24883	1	ENSG00000271893		lncRNA	chr2:195451778-195515699:-
ENSG00000119041	31.8015	0.725317	31.8015	0.725317	4.24883	1	GTF3C3		protein_coding	chr2:196763035-196799725:-
ENSG00000202206	31.8015	0.725317	31.8015	0.725317	4.24883	1	RNU6-169P		smallRNA	chr2:195514036-195514142:+
ENSG00000223466	31.8015	0.725317	31.8015	0.725317	4.24883	1	LINC01825		lncRNA	chr2:195532945-195540287:+
ENSG00000224099	31.8015	0.725317	31.8015	0.725317	4.24883	1	ENSG00000224099		lncRNA	chr2:195448532-195481827:+
ENSG00000226242	31.8015	0.725317	31.8015	0.725317	4.24883	1	RPS17P8		Pseudogene	chr2:192774082-192774416:+
ENSG00000234919	31.8015	0.725317	31.8015	0.725317	4.24883	1	LINC01827		lncRNA	chr2:195569628-195572970:-
ENSG00000282836	31.8015	0.725317	31.8015	0.725317	4.24883	1	ENSG00000282836		lncRNA	chr2:196638422-196639497:-
ENSG00000272211	31.8015	0.725317	31.8015	0.725317	4.24883	1	ENSG00000272211		lncRNA	chr2:196151263-196154881:+
ENSG00000224219	31.8015	0.725317	31.8015	0.725317	4.24883	1	SEC61GP1		Pseudogene	chr2:193730555-193730689:-
ENSG00000229056	31.8015	0.725317	31.8015	0.725317	4.24883	1	HECW2-AS1		lncRNA	chr2:196260024-196264204:+
ENSG00000207402	31.7345	0.725317	31.7345	0.725317	4.24588	1	RNU6-959P		smallRNA	chr2:191121950-191122056:+
ENSG00000288900	31.7345	0.725317	31.7345	0.725317	4.24588	1	ENSG00000288900		lncRNA	chr2:191677213-191677863:-
ENSG00000288582	31.7345	0.725317	31.7345	0.725317	4.24588	1	ENSG00000288582		lncRNA	chr2:191733428-191741097:+
ENSG00000225884	31.7345	0.725317	31.7345	0.725317	4.24588	1	ENSG00000225884		lncRNA	chr2:191792797-191820257:+
ENSG00000235852	31.7345	0.725317	31.7345	0.725317	4.24588	1	ENSG00000235852		lncRNA	chr2:190880797-190882059:-
ENSG00000227542	31.7345	0.725317	31.7345	0.725317	4.24588	1	MYO1B-AS1		lncRNA	chr2:191229165-191246172:-
ENSG00000231858	31.7345	0.725317	31.7345	0.725317	4.24588	1	STAT4-AS1		lncRNA	chr2:191021526-191032314:+
ENSG00000168497	31.7345	0.725317	31.7345	0.725317	4.24588	1	CAVIN2		protein_coding	chr2:191834310-191847088:-
ENSG00000128641	31.7345	0.725317	31.7345	0.725317	4.24588	1	MYO1B	NCGv7	protein_coding	chr2:191245185-191425389:+
ENSG00000115419	31.7345	0.725317	31.7345	0.725317	4.24588	1	GLS		protein_coding	chr2:190880821-190965552:+
ENSG00000230611	31.7345	0.725317	31.7345	0.725317	4.24588	1	HMGB1P27		Pseudogene	chr2:191174233-191174835:+
ENSG00000229023	31.7345	0.725317	31.7345	0.725317	4.24588	1	RAB1AP1		Pseudogene	chr2:190992639-190993567:-
ENSG00000213946	31.7345	0.725317	31.7345	0.725317	4.24588	1	DNAJB1P1		Pseudogene	chr2:191881182-191882205:-
ENSG00000288064	31.7345	0.725317	31.7345	0.725317	4.24588	1	ENSG00000288064		lncRNA	chr2:191045458-191065345:+
ENSG00000280083	31.7345	0.725317	31.7345	0.725317	4.24588	1	ENSG00000280083		TEC	chr2:191154118-191156070:-
ENSG00000138378	31.7345	0.725317	31.7345	0.725317	4.24588	1	STAT4	NCGv7	protein_coding	chr2:191029576-191151596:-
ENSG00000115415	31.7345	0.725317	31.7345	0.725317	4.24588	1	STAT1		protein_coding	chr2:190908460-191020960:-
ENSG00000230686	31.7345	0.725317	31.7345	0.725317	4.24588	1	ENSG00000230686		lncRNA	chr2:191017954-191019079:+
ENSG00000252130	31.7345	0.725317	31.7345	0.725317	4.24588	1	RNU6-1045P		smallRNA	chr2:191370938-191371044:+
ENSG00000173559	31.7345	0.725317	31.7345	0.725317	4.24588	1	NABP1	NCGv7	protein_coding	chr2:191678068-191741097:+
ENSG00000115524	31.6005	0.725317	31.6005	0.725317	4.23996	1	SF3B1	NCGv7;AC	protein_coding	chr2:197388515-197435079:-
ENSG00000230482	31.6005	0.725317	31.6005	0.725317	4.23996	1	ATP5MC2P3		Pseudogene	chr2:197263111-197263535:+
ENSG00000115541	31.6005	0.725317	31.6005	0.725317	4.23996	1	HSPE1		protein_coding	chr2:197500140-197503449:+
ENSG00000236977	31.6005	0.725317	31.6005	0.725317	4.23996	1	ANKRD44-IT1		lncRNA	chr2:197250858-197302519:-
ENSG00000222017	31.6005	0.725317	31.6005	0.725317	4.23996	1	ENSG00000222017		lncRNA	chr2:197693106-197774823:+
ENSG00000202434	31.6005	0.725317	31.6005	0.725317	4.23996	1	SNORA4		smallRNA	chr2:197404718-197404854:+
ENSG00000224442	31.6005	0.725317	31.6005	0.725317	4.23996	1	RPL4P7		Pseudogene	chr2:197028711-197030143:-
ENSG00000213104	31.6005	0.725317	31.6005	0.725317	4.23996	1	NPM1P46		Pseudogene	chr2:197379701-197380892:-
ENSG00000197121	31.6005	0.725317	31.6005	0.725317	4.23996	1	PGAP1		protein_coding	chr2:196833004-196927796:-
ENSG00000115540	31.6005	0.725317	31.6005	0.725317	4.23996	1	MOB4		protein_coding	chr2:197515571-197553699:+
ENSG00000231621	31.6005	0.725317	31.6005	0.725317	4.23996	1	ANKRD44-AS1		lncRNA	chr2:197197927-197199276:+
ENSG00000162944	31.6005	0.725317	31.6005	0.725317	4.23996	1	RFTN2		protein_coding	chr2:197568224-197676045:-
ENSG00000231699	31.6005	0.725317	31.6005	0.725317	4.23996	1	ENSG00000231699		Pseudogene	chr2:197533803-197533965:+
ENSG00000225979	31.6005	0.725317	31.6005	0.725317	4.23996	1	ANKRD44-DT		lncRNA	chr2:197311393-197312740:+
ENSG00000225636	31.6005	0.725317	31.6005	0.725317	4.23996	1	HNRNPA3P15		Pseudogene	chr2:197014990-197016015:+
ENSG00000287858	31.6005	0.725317	31.6005	0.725317	4.23996	1	ENSG00000287858		lncRNA	chr2:197640441-197641574:+
ENSG00000247626	31.6005	0.725317	31.6005	0.725317	4.23996	1	MARS2		protein_coding	chr2:197705369-197708395:+
ENSG00000144381	31.6005	0.725317	31.6005	0.725317	4.23996	1	HSPD1		protein_coding	chr2:197486584-197516737:-
ENSG00000270757	31.6005	0.725317	31.6005	0.725317	4.23996	1	HSPE1-MOB4		protein_coding	chr2:197500413-197550726:+
ENSG00000065413	31.6005	0.725317	31.6005	0.725317	4.23996	1	ANKRD44		protein_coding	chr2:196967017-197311173:-
ENSG00000206836	31.6005	0.725317	31.6005	0.725317	4.23996	1	RNU6-1029P		smallRNA	chr2:197447745-197447851:+
ENSG00000115520	31.6005	0.725317	31.6005	0.725317	4.23996	1	COQ10B	NCGv7	protein_coding	chr2:197453493-197475310:+
ENSG00000264075	50.0249	1.70074	50.0249	1.70074	4.23977	1	MIR4783		smallRNA	chr2:127423537-127423618:-
ENSG00000224410	49.8239	1.70074	49.8239	1.70074	4.23408	1	ENSG00000224410		Pseudogene	chr2:125823108-125823315:+
ENSG00000235640	49.8239	1.70074	49.8239	1.70074	4.23408	1	ELOAP1		Pseudogene	chr2:123695302-123697396:+
ENSG00000228400	49.8239	1.70074	49.8239	1.70074	4.23408	1	CNTNAP5-DT		lncRNA	chr2:124011984-124025173:-
ENSG00000287871	49.8239	1.70074	49.8239	1.70074	4.23408	1	ENSG00000287871		lncRNA	chr2:122503366-122505118:-
ENSG00000252674	49.8239	1.70074	49.8239	1.70074	4.23408	1	RNA5SP102		Pseudogene	chr2:124932915-124933020:+
ENSG00000279874	49.8239	1.70074	49.8239	1.70074	4.23408	1	ENSG00000279874		TEC	chr2:123850522-123850695:-
ENSG00000238046	49.8239	1.70074	49.8239	1.70074	4.23408	1	MTND5P22		Pseudogene	chr2:124680722-124680916:-
ENSG00000287854	49.8239	1.70074	49.8239	1.70074	4.23408	1	ENSG00000287854		lncRNA	chr2:123421486-123438693:+
ENSG00000286206	49.8239	1.70074	49.8239	1.70074	4.23408	1	ENSG00000286206		lncRNA	chr2:125665331-125717150:+
ENSG00000235491	49.8239	1.70074	49.8239	1.70074	4.23408	1	LINC01889		lncRNA	chr2:125710969-125765842:+
ENSG00000221689	49.8239	1.70074	49.8239	1.70074	4.23408	1	AC092646.3		smallRNA	chr2:123682107-123682215:-
ENSG00000226708	49.8239	1.70074	49.8239	1.70074	4.23408	1	ENSG00000226708		lncRNA	chr2:123443266-123444445:-
ENSG00000227738	49.8239	1.70074	49.8239	1.70074	4.23408	1	PSMD14P1		Pseudogene	chr2:123762171-123763071:+
ENSG00000232740	49.8239	1.70074	49.8239	1.70074	4.23408	1	LINC01826		lncRNA	chr2:123066151-123073481:-
ENSG00000206726	49.8239	1.70074	49.8239	1.70074	4.23408	1	RNU6-259P		smallRNA	chr2:124989219-124989325:+
ENSG00000223118	49.8239	1.70074	49.8239	1.70074	4.23408	1	RN7SKP102		smallRNA	chr2:123869256-123869570:-
ENSG00000201853	49.8239	1.70074	49.8239	1.70074	4.23408	1	snosnR60_Z15		smallRNA	chr2:125128832-125128913:+
ENSG00000286384	49.8239	1.70074	49.8239	1.70074	4.23408	1	ENSG00000286384		lncRNA	chr2:124695242-124696530:-
ENSG00000270815	49.8239	1.70074	49.8239	1.70074	4.23408	1	ENSG00000270815		Pseudogene	chr2:124778454-124778640:-
ENSG00000237856	49.8239	1.70074	49.8239	1.70074	4.23408	1	ENSG00000237856		lncRNA	chr2:123065321-123067722:+
ENSG00000155052	49.8239	1.70074	49.8239	1.70074	4.23408	1	CNTNAP5		protein_coding	chr2:124025287-124921219:+
ENSG00000138379	31.4442	0.725317	31.4442	0.725317	4.23303	1	MSTN		protein_coding	chr2:190055700-190062729:-
ENSG00000198130	31.4442	0.725317	31.4442	0.725317	4.23303	1	HIBCH		protein_coding	chr2:190189735-190344193:-
ENSG00000251935	31.4442	0.725317	31.4442	0.725317	4.23303	1	RN7SKP179		smallRNA	chr2:190553264-190553480:-
ENSG00000187699	31.4442	0.725317	31.4442	0.725317	4.23303	1	C2orf88		protein_coding	chr2:189879609-190203484:+
ENSG00000138386	31.4442	0.725317	31.4442	0.725317	4.23303	1	NAB1		protein_coding	chr2:190646746-190692766:+
ENSG00000151689	31.4442	0.725317	31.4442	0.725317	4.23303	1	INPP1		protein_coding	chr2:190343570-190371665:+
ENSG00000233654	31.4442	0.725317	31.4442	0.725317	4.23303	1	NEMP2-DT		lncRNA	chr2:190534855-190569776:+
ENSG00000151690	31.4442	0.725317	31.4442	0.725317	4.23303	1	MFSD6		protein_coding	chr2:190408355-190509205:+
ENSG00000290089	31.4442	0.725317	31.4442	0.725317	4.23303	1	ENSG00000290089		lncRNA	chr2:190457656-190460052:-
ENSG00000272979	31.4442	0.725317	31.4442	0.725317	4.23303	1	ENSG00000272979		lncRNA	chr2:190454092-190454521:-
ENSG00000189362	31.4442	0.725317	31.4442	0.725317	4.23303	1	NEMP2		protein_coding	chr2:190504338-190534722:-
ENSG00000284052	31.4442	0.725317	31.4442	0.725317	4.23303	1	ENSG00000284052		lncRNA	chr2:190607660-190649840:-
ENSG00000228509	31.4442	0.725317	31.4442	0.725317	4.23303	1	ENSG00000228509		lncRNA	chr2:190672297-190843734:-
ENSG00000252742	49.5782	1.70074	49.5782	1.70074	4.22709	1	Y_RNA		smallRNA	chr2:128350829-128350927:-
ENSG00000230496	49.5782	1.70074	49.5782	1.70074	4.22709	1	MTCO2P7		Pseudogene	chr2:130275592-130276257:+
ENSG00000230548	49.5782	1.70074	49.5782	1.70074	4.22709	1	MTND4P27		Pseudogene	chr2:130278757-130280110:+
ENSG00000248313	49.5782	1.70074	49.5782	1.70074	4.22709	1	CYP4F27P		Pseudogene	chr2:130048426-130049440:-
ENSG00000284171	49.5782	1.70074	49.5782	1.70074	4.22709	1	ENSG00000284171		Pseudogene	chr2:130278444-130278739:+
ENSG00000152086	49.5782	1.70074	49.5782	1.70074	4.22709	1	TUBA3E		protein_coding	chr2:130191745-130198439:-
ENSG00000227653	49.5782	1.70074	49.5782	1.70074	4.22709	1	ISCA1P6		Pseudogene	chr2:128518788-128519177:-
ENSG00000237532	49.5782	1.70074	49.5782	1.70074	4.22709	1	ENSG00000237532		lncRNA	chr2:128580491-128581576:-
ENSG00000234559	49.5782	1.70074	49.5782	1.70074	4.22709	1	RPL22P7		Pseudogene	chr2:129939848-129940217:-
ENSG00000231240	49.5782	1.70074	49.5782	1.70074	4.22709	1	KLF2P1		Pseudogene	chr2:130036958-130038422:+
ENSG00000226915	49.5782	1.70074	49.5782	1.70074	4.22709	1	RPL19P4		Pseudogene	chr2:130293822-130294405:+
ENSG00000229536	49.5782	1.70074	49.5782	1.70074	4.22709	1	LINC02572		lncRNA	chr2:129825126-129877664:-
ENSG00000233428	49.5782	1.70074	49.5782	1.70074	4.22709	1	PPIAP65		Pseudogene	chr2:129496297-129496788:+
ENSG00000196604	49.5782	1.70074	49.5782	1.70074	4.22709	1	POTEF		protein_coding	chr2:130073535-130129222:-
ENSG00000237722	49.5782	1.70074	49.5782	1.70074	4.22709	1	MTND1P29		Pseudogene	chr2:130270440-130272272:+
ENSG00000231147	49.5782	1.70074	49.5782	1.70074	4.22709	1	ARHGAP42P2		Pseudogene	chr2:130006200-130009123:+
ENSG00000291116	49.5782	1.70074	49.5782	1.70074	4.22709	1	PLAC9P1		lncRNA	chr2:129893985-129934340:-
ENSG00000284619	49.5782	1.70074	49.5782	1.70074	4.22709	1	ENSG00000284619		Pseudogene	chr2:129988158-129990530:-
ENSG00000236211	49.5782	1.70074	49.5782	1.70074	4.22709	1	MTCO1P7		Pseudogene	chr2:130273908-130275449:+
ENSG00000230756	49.5782	1.70074	49.5782	1.70074	4.22709	1	RHOQP3		Pseudogene	chr2:130212870-130213490:-
ENSG00000238379	49.5782	1.70074	49.5782	1.70074	4.22709	1	RNA5SP103		Pseudogene	chr2:128445081-128445198:-
ENSG00000204460	49.5782	1.70074	49.5782	1.70074	4.22709	1	LINC01854		lncRNA	chr2:129242173-129273848:-
ENSG00000227632	49.5782	1.70074	49.5782	1.70074	4.22709	1	ENSG00000227632		Pseudogene	chr2:130202312-130212628:+
ENSG00000237574	49.5782	1.70074	49.5782	1.70074	4.22709	1	LINC01856		lncRNA	chr2:129923177-129946703:+
ENSG00000180178	49.5782	1.70074	49.5782	1.70074	4.22709	1	FAR2P1		Pseudogene	chr2:130028309-130040560:-
ENSG00000228471	49.5782	1.70074	49.5782	1.70074	4.22709	1	ENSG00000228471		Pseudogene	chr2:130082092-130082220:-
ENSG00000225449	49.5782	1.70074	49.5782	1.70074	4.22709	1	RAB6C-AS1		Pseudogene	chr2:129968258-129968380:-
ENSG00000217289	49.5782	1.70074	49.5782	1.70074	4.22709	1	ENSG00000217289		Pseudogene	chr2:129992889-129994040:+
ENSG00000233550	49.5782	1.70074	49.5782	1.70074	4.22709	1	MTCYBP8		Pseudogene	chr2:130282679-130283329:+
ENSG00000214100	49.5782	1.70074	49.5782	1.70074	4.22709	1	PLAC9P1		Pseudogene	chr2:129923558-129925788:-
ENSG00000236595	49.5782	1.70074	49.5782	1.70074	4.22709	1	MED15P5		Pseudogene	chr2:130251568-130252559:+
ENSG00000291278	49.5782	1.70074	49.5782	1.70074	4.22709	1	ENSG00000291278		lncRNA	chr2:130034788-130035436:-
ENSG00000152082	49.5782	1.70074	49.5782	1.70074	4.22709	1	MZT2B		protein_coding	chr2:130181737-130190729:+
ENSG00000250207	49.5782	1.70074	49.5782	1.70074	4.22709	1	ENSG00000250207		Pseudogene	chr2:129992602-129993105:-
ENSG00000248136	49.5782	1.70074	49.5782	1.70074	4.22709	1	MTND6P8		Pseudogene	chr2:130282085-130282606:-
ENSG00000136699	49.5782	1.70074	49.5782	1.70074	4.22709	1	SMPD4		protein_coding	chr2:130151392-130182750:-
ENSG00000232990	49.5782	1.70074	49.5782	1.70074	4.22709	1	MTATP6P7		Pseudogene	chr2:130276507-130277187:+
ENSG00000238546	49.5782	1.70074	49.5782	1.70074	4.22709	1	snoU13		smallRNA	chr2:129427422-129427525:+
ENSG00000283940	49.5782	1.70074	49.5782	1.70074	4.22709	1	MTND3P15		Pseudogene	chr2:130278036-130278376:+
ENSG00000290707	49.5782	1.70074	49.5782	1.70074	4.22709	1	MED15P9		lncRNA	chr2:130129621-130139417:+
ENSG00000265280	49.5782	1.70074	49.5782	1.70074	4.22709	1	AC018804.1		smallRNA	chr2:130183443-130183519:+
ENSG00000222014	49.5782	1.70074	49.5782	1.70074	4.22709	1	RAB6C		protein_coding	chr2:129979666-129982738:+
ENSG00000289374	49.5782	1.70074	49.5782	1.70074	4.22709	1	ENSG00000289374		lncRNA	chr2:129443088-129443463:-
ENSG00000136720	49.5782	1.70074	49.5782	1.70074	4.22709	1	HS6ST1		protein_coding	chr2:128236716-128318868:-
ENSG00000234398	49.5782	1.70074	49.5782	1.70074	4.22709	1	ENSG00000234398		Pseudogene	chr2:130245971-130248770:+
ENSG00000286058	49.5782	1.70074	49.5782	1.70074	4.22709	1	ENSG00000286058		lncRNA	chr2:130026845-130051131:-
ENSG00000224087	49.5782	1.70074	49.5782	1.70074	4.22709	1	POTEF-AS1		lncRNA	chr2:130107684-130109741:+
ENSG00000231954	49.5782	1.70074	49.5782	1.70074	4.22709	1	MTND2P22		Pseudogene	chr2:130272479-130273511:+
ENSG00000234934	49.5782	1.70074	49.5782	1.70074	4.22709	1	MTND5P29		Pseudogene	chr2:130280299-130282105:+
ENSG00000223760	49.5782	1.70074	49.5782	1.70074	4.22709	1	MED15P9		Pseudogene	chr2:130135978-130137759:+
ENSG00000152076	49.5782	1.70074	49.5782	1.70074	4.22709	1	CCDC74B		protein_coding	chr2:130139287-130145134:-
ENSG00000213225	49.5782	1.70074	49.5782	1.70074	4.22709	1	NOC2LP1		Pseudogene	chr2:130229379-130232106:+
ENSG00000238277	49.5782	1.70074	49.5782	1.70074	4.22709	1	ENSG00000238277		lncRNA	chr2:129063846-129071725:-
ENSG00000286026	49.5782	1.70074	49.5782	1.70074	4.22709	1	ENSG00000286026		lncRNA	chr2:129990456-130028412:-
ENSG00000252223	49.5782	1.70074	49.5782	1.70074	4.22709	1	RNU6-1049P		smallRNA	chr2:130109204-130109310:-
ENSG00000249997	49.5782	1.70074	49.5782	1.70074	4.22709	1	MTCO3P7		Pseudogene	chr2:130277184-130277957:+
ENSG00000290615	49.5782	1.70074	49.5782	1.70074	4.22709	1	RAB6C-AS1		lncRNA	chr2:129966592-129980466:-
ENSG00000286957	49.5782	1.70074	49.5782	1.70074	4.22709	1	ENSG00000286957		lncRNA	chr2:129877896-129884441:+
ENSG00000290591	49.5782	1.70074	49.5782	1.70074	4.22709	1	ENSG00000290591		lncRNA	chr2:130012065-130034699:-
ENSG00000225421	31.2432	0.725317	31.2432	0.725317	4.22406	1	ENSG00000225421		lncRNA	chr2:198493242-198772356:-
ENSG00000236653	31.2432	0.725317	31.2432	0.725317	4.22406	1	LINC01923		lncRNA	chr2:198299276-198375490:-
ENSG00000286020	31.2432	0.725317	31.2432	0.725317	4.22406	1	ENSG00000286020		lncRNA	chr2:197817423-197836326:-
ENSG00000238698	31.2432	0.725317	31.2432	0.725317	4.22406	1	RNU7-147P		smallRNA	chr2:199191059-199191120:+
ENSG00000231557	31.2432	0.725317	31.2432	0.725317	4.22406	1	ENSG00000231557		lncRNA	chr2:198882573-199071791:-
ENSG00000115896	31.2432	0.725317	31.2432	0.725317	4.22406	1	PLCL1		protein_coding	chr2:197804593-198572581:+
ENSG00000152430	31.2432	0.725317	31.2432	0.725317	4.22406	1	BOLL		protein_coding	chr2:197726879-197786762:-
ENSG00000230407	31.2432	0.725317	31.2432	0.725317	4.22406	1	ENSG00000230407		Pseudogene	chr2:199108584-199110088:+
ENSG00000237035	31.2432	0.725317	31.2432	0.725317	4.22406	1	ENSG00000237035		lncRNA	chr2:198187802-198191521:-
ENSG00000257045	31.2432	0.725317	31.2432	0.725317	4.22406	1	ENSG00000257045		lncRNA	chr2:199325310-199329362:+
ENSG00000252511	31.2432	0.725317	31.2432	0.725317	4.22406	1	AC019330.2		smallRNA	chr2:198566645-198566729:-
ENSG00000286515	49.4443	1.70074	49.4443	1.70074	4.22326	1	ENSG00000286515		lncRNA	chr2:126154583-126203372:+
ENSG00000233766	31.1539	0.725317	31.1539	0.725317	4.22006	1	CAVIN2-AS1		lncRNA	chr2:191846534-192044525:+
ENSG00000144339	31.1539	0.725317	31.1539	0.725317	4.22006	1	TMEFF2		protein_coding	chr2:191949043-192194933:-
ENSG00000238180	49.3103	1.70074	49.3103	1.70074	4.21942	1	RPL21P34		Pseudogene	chr2:128217588-128218072:+
ENSG00000229173	49.3103	1.70074	49.3103	1.70074	4.21942	1	SRMP3		Pseudogene	chr2:128139792-128140516:-
ENSG00000231731	49.3103	1.70074	49.3103	1.70074	4.21942	1	ENSG00000231731		lncRNA	chr2:127455394-127514623:+
ENSG00000169967	49.3103	1.70074	49.3103	1.70074	4.21942	1	MAP3K2		protein_coding	chr2:127298668-127388465:-
ENSG00000136731	49.3103	1.70074	49.3103	1.70074	4.21942	1	UGGT1		protein_coding	chr2:128091200-128195677:+
ENSG00000136732	49.3103	1.70074	49.3103	1.70074	4.21942	1	GYPC	NCGv7	protein_coding	chr2:126656133-126696667:+
ENSG00000201470	49.3103	1.70074	49.3103	1.70074	4.21942	1	RNY4P7		smallRNA	chr2:127798903-127798998:-
ENSG00000204399	49.3103	1.70074	49.3103	1.70074	4.21942	1	ENSG00000204399		Pseudogene	chr2:127931327-127931440:+
ENSG00000234044	49.3103	1.70074	49.3103	1.70074	4.21942	1	ENSG00000234044		Pseudogene	chr2:128067194-128067407:+
ENSG00000236682	49.3103	1.70074	49.3103	1.70074	4.21942	1	MAP3K2-DT		lncRNA	chr2:127388173-127406228:+
ENSG00000200250	49.3103	1.70074	49.3103	1.70074	4.21942	1	RNU6-1147P		smallRNA	chr2:127316873-127316979:+
ENSG00000169994	49.3103	1.70074	49.3103	1.70074	4.21942	1	MYO7B		protein_coding	chr2:127535683-127637729:+
ENSG00000144230	49.3103	1.70074	49.3103	1.70074	4.21942	1	GPR17		protein_coding	chr2:127645864-127652639:+
ENSG00000144231	49.3103	1.70074	49.3103	1.70074	4.21942	1	POLR2D	NCGv7	protein_coding	chr2:127843553-127858155:-
ENSG00000200432	49.3103	1.70074	49.3103	1.70074	4.21942	1	Y_RNA		smallRNA	chr2:128067800-128067901:+
ENSG00000237630	49.3103	1.70074	49.3103	1.70074	4.21942	1	NIFKP9		Pseudogene	chr2:127170011-127170231:+
ENSG00000260163	49.3103	1.70074	49.3103	1.70074	4.21942	1	ENSG00000260163		lncRNA	chr2:127025211-127029686:+
ENSG00000238788	49.3103	1.70074	49.3103	1.70074	4.21942	1	RNU7-182P		smallRNA	chr2:127017421-127017482:+
ENSG00000115718	49.3103	1.70074	49.3103	1.70074	4.21942	1	PROC		protein_coding	chr2:127418427-127429242:+
ENSG00000202532	49.3103	1.70074	49.3103	1.70074	4.21942	1	RNU6-395P		smallRNA	chr2:127845236-127845341:+
ENSG00000235774	49.3103	1.70074	49.3103	1.70074	4.21942	1	ENSG00000235774		lncRNA	chr2:126308494-126343992:+
ENSG00000286873	49.3103	1.70074	49.3103	1.70074	4.21942	1	ENSG00000286873		lncRNA	chr2:127888829-127892732:+
ENSG00000232101	49.3103	1.70074	49.3103	1.70074	4.21942	1	ENSG00000232101		Pseudogene	chr2:128151154-128151304:-
ENSG00000286145	49.3103	1.70074	49.3103	1.70074	4.21942	1	ENSG00000286145		lncRNA	chr2:127294212-127375075:+
ENSG00000272789	49.3103	1.70074	49.3103	1.70074	4.21942	1	ENSG00000272789		lncRNA	chr2:127625997-127626848:-
ENSG00000236655	49.3103	1.70074	49.3103	1.70074	4.21942	1	SLC6A14P3		Pseudogene	chr2:126311466-126311927:-
ENSG00000186684	49.3103	1.70074	49.3103	1.70074	4.21942	1	CYP27C1		protein_coding	chr2:127183832-127220313:-
ENSG00000260634	49.3103	1.70074	49.3103	1.70074	4.21942	1	ENSG00000260634		lncRNA	chr2:127023537-127025826:-
ENSG00000072163	49.3103	1.70074	49.3103	1.70074	4.21942	1	LIMS2		protein_coding	chr2:127638381-127681786:-
ENSG00000206963	49.3103	1.70074	49.3103	1.70074	4.21942	1	RNU6-675P		smallRNA	chr2:126702839-126702942:-
ENSG00000136717	49.3103	1.70074	49.3103	1.70074	4.21942	1	BIN1		protein_coding	chr2:127048027-127107288:-
ENSG00000274010	49.3103	1.70074	49.3103	1.70074	4.21942	1	ZFP91P1		Pseudogene	chr2:127840606-127841763:-
ENSG00000286400	49.3103	1.70074	49.3103	1.70074	4.21942	1	ENSG00000286400		lncRNA	chr2:127141976-127143793:-
ENSG00000136709	49.3103	1.70074	49.3103	1.70074	4.21942	1	WDR33		protein_coding	chr2:127701027-127811187:-
ENSG00000244563	49.3103	1.70074	49.3103	1.70074	4.21942	1	RPS26P19		Pseudogene	chr2:127846736-127847084:-
ENSG00000290113	49.3103	1.70074	49.3103	1.70074	4.21942	1	ENSG00000290113		lncRNA	chr2:126220632-126308355:-
ENSG00000136715	49.3103	1.70074	49.3103	1.70074	4.21942	1	SAP130		protein_coding	chr2:127941217-128028120:-
ENSG00000289982	49.3103	1.70074	49.3103	1.70074	4.21942	1	ENSG00000289982		lncRNA	chr2:128090621-128091096:-
ENSG00000286971	49.3103	1.70074	49.3103	1.70074	4.21942	1	ENSG00000286971		lncRNA	chr2:127024866-127033948:+
ENSG00000173349	49.3103	1.70074	49.3103	1.70074	4.21942	1	SFT2D3		protein_coding	chr2:127701497-127705242:+
ENSG00000264856	49.3103	1.70074	49.3103	1.70074	4.21942	1	RN7SL206P		smallRNA	chr2:128122081-128122389:+
ENSG00000287742	49.3103	1.70074	49.3103	1.70074	4.21942	1	ENSG00000287742		lncRNA	chr2:127406731-127408221:-
ENSG00000163166	49.3103	1.70074	49.3103	1.70074	4.21942	1	IWS1	NCGv7	protein_coding	chr2:127436207-127526886:-
ENSG00000288524	49.3103	1.70074	49.3103	1.70074	4.21942	1	ENSG00000288524		lncRNA	chr2:126640708-126646233:-
ENSG00000185631	49.3103	1.70074	49.3103	1.70074	4.21942	1	RPL14P6		Pseudogene	chr2:128203361-128203775:+
ENSG00000235128	49.3103	1.70074	49.3103	1.70074	4.21942	1	ENSG00000235128		Pseudogene	chr2:126679622-126680420:+
ENSG00000226813	49.3103	1.70074	49.3103	1.70074	4.21942	1	LINC01941		lncRNA	chr2:126109761-126118023:-
ENSG00000163161	49.3103	1.70074	49.3103	1.70074	4.21942	1	ERCC3	NCGv7;AC	protein_coding	chr2:127257290-127294166:-
ENSG00000202429	49.3103	1.70074	49.3103	1.70074	4.21942	1	RNU4-48P		smallRNA	chr2:127472234-127472415:+
ENSG00000226789	49.3103	1.70074	49.3103	1.70074	4.21942	1	WBP11P2		Pseudogene	chr2:127247258-127250082:+
ENSG00000200390	49.3103	1.70074	49.3103	1.70074	4.21942	1	Y_RNA		smallRNA	chr2:127829747-127829852:-
ENSG00000237524	49.3103	1.70074	49.3103	1.70074	4.21942	1	TEX51		protein_coding	chr2:126898864-126902097:+
ENSG00000229758	49.3103	1.70074	49.3103	1.70074	4.21942	1	DYNLT3P2		Pseudogene	chr2:128199901-128200195:+
ENSG00000144233	49.3103	1.70074	49.3103	1.70074	4.21942	1	AMMECR1L		protein_coding	chr2:127861630-127885967:-
ENSG00000213236	49.3103	1.70074	49.3103	1.70074	4.21942	1	YWHAZP2		Pseudogene	chr2:126557435-126558162:-
ENSG00000277382	51.6328	1.8258	51.6328	1.8258	4.21923	1	ENSG00000277382		lncRNA	chr17:76709760-76710045:+
ENSG00000284747	37.273	1.10048	37.273	1.10048	4.18754	1	ENSG00000284747		lncRNA	chr1:7991134-8005312:+
ENSG00000270330	37.273	1.10048	37.273	1.10048	4.18754	1	ENSG00000270330		Pseudogene	chr1:7942372-7942726:+
ENSG00000238290	37.273	1.10048	37.273	1.10048	4.18754	1	ERRFI1-DT		lncRNA	chr1:8026738-8122702:+
ENSG00000116288	37.273	1.10048	37.273	1.10048	4.18754	1	PARK7	TAG;AC	protein_coding	chr1:7954291-7985505:+
ENSG00000232848	37.273	1.10048	37.273	1.10048	4.18754	1	RPL7AP18		Pseudogene	chr1:8057245-8058463:-
ENSG00000284716	37.273	1.10048	37.273	1.10048	4.18754	1	ENSG00000284716		lncRNA	chr1:7998187-7999934:-
ENSG00000116285	37.273	1.10048	37.273	1.10048	4.18754	1	ERRFI1	NCGv7	protein_coding	chr1:8004404-8026309:-
ENSG00000049249	37.273	1.10048	37.273	1.10048	4.18754	1	TNFRSF9		protein_coding	chr1:7915871-7943165:-
ENSG00000200344	37.273	1.10048	37.273	1.10048	4.18754	1	Y_RNA		smallRNA	chr1:7982881-7982983:-
ENSG00000115194	28.474	0.625273	28.474	0.625273	4.18069	1	SLC30A3		protein_coding	chr2:27253684-27275817:-
ENSG00000205500	28.474	0.625273	28.474	0.625273	4.18069	1	MAPRE3-AS1		lncRNA	chr2:26984776-27014612:-
ENSG00000214465	28.474	0.625273	28.474	0.625273	4.18069	1	SMARCE1P6		Pseudogene	chr2:26149204-26150731:+
ENSG00000213699	28.474	0.625273	28.474	0.625273	4.18069	1	SLC35F6		protein_coding	chr2:26764284-26781231:+
ENSG00000236099	28.474	0.625273	28.474	0.625273	4.18069	1	ENSG00000236099		Pseudogene	chr2:27158563-27159229:-
ENSG00000229122	28.474	0.625273	28.474	0.625273	4.18069	1	AGBL5-IT1		lncRNA	chr2:27061038-27061815:+
ENSG00000235440	28.474	0.625273	28.474	0.625273	4.18069	1	RPS2P15		Pseudogene	chr2:26101317-26102136:-
ENSG00000186143	28.474	0.625273	28.474	0.625273	4.18069	1	PRR30		protein_coding	chr2:27136848-27139410:-
ENSG00000138100	28.474	0.625273	28.474	0.625273	4.18069	1	TRIM54		protein_coding	chr2:27282429-27307439:+
ENSG00000228474	28.474	0.625273	28.474	0.625273	4.18069	1	OST4		protein_coding	chr2:27070472-27071654:-
ENSG00000286707	28.474	0.625273	28.474	0.625273	4.18069	1	ENSG00000286707		lncRNA	chr2:26298570-26306340:+
ENSG00000115204	28.474	0.625273	28.474	0.625273	4.18069	1	MPV17		protein_coding	chr2:27309492-27325680:-
ENSG00000115207	28.474	0.625273	28.474	0.625273	4.18069	1	GTF3C2		protein_coding	chr2:27325849-27356999:-
ENSG00000115211	28.474	0.625273	28.474	0.625273	4.18069	1	EIF2B4		protein_coding	chr2:27364352-27370338:-
ENSG00000157884	28.474	0.625273	28.474	0.625273	4.18069	1	CIB4		protein_coding	chr2:26581205-26641366:-
ENSG00000230286	28.474	0.625273	28.474	0.625273	4.18069	1	ENSG00000230286		lncRNA	chr2:26950308-27009807:-
ENSG00000119777	28.474	0.625273	28.474	0.625273	4.18069	1	TMEM214		protein_coding	chr2:27032910-27041694:+
ENSG00000234072	28.474	0.625273	28.474	0.625273	4.18069	1	GTF3C2-AS2		lncRNA	chr2:27356246-27367622:+
ENSG00000163794	28.474	0.625273	28.474	0.625273	4.18069	1	UCN		protein_coding	chr2:27307400-27308445:-
ENSG00000272148	28.474	0.625273	28.474	0.625273	4.18069	1	ENSG00000272148		lncRNA	chr2:27062428-27062907:-
ENSG00000157833	28.474	0.625273	28.474	0.625273	4.18069	1	GAREM2		protein_coding	chr2:26173088-26189663:+
ENSG00000145835	28.474	0.625273	28.474	0.625273	4.18069	1	CDKN2AIPNLP2		Pseudogene	chr2:26827169-26827520:-
ENSG00000115155	28.474	0.625273	28.474	0.625273	4.18069	1	OTOF		protein_coding	chr2:26457203-26558756:-
ENSG00000138028	28.474	0.625273	28.474	0.625273	4.18069	1	CGREF1		protein_coding	chr2:27098889-27119128:-
ENSG00000225378	28.474	0.625273	28.474	0.625273	4.18069	1	ENSG00000225378		lncRNA	chr2:26671254-26674464:-
ENSG00000213453	28.474	0.625273	28.474	0.625273	4.18069	1	FTH1P3		Pseudogene	chr2:27392784-27393367:-
ENSG00000138030	28.474	0.625273	28.474	0.625273	4.18069	1	KHK		protein_coding	chr2:27086747-27100762:+
ENSG00000227133	28.474	0.625273	28.474	0.625273	4.18069	1	ENSG00000227133		Pseudogene	chr2:26160023-26161136:+
ENSG00000115241	28.474	0.625273	28.474	0.625273	4.18069	1	PPM1G		protein_coding	chr2:27381195-27409591:-
ENSG00000115234	28.474	0.625273	28.474	0.625273	4.18069	1	SNX17		protein_coding	chr2:27370496-27377535:+
ENSG00000237951	28.474	0.625273	28.474	0.625273	4.18069	1	PPIL1P1		Pseudogene	chr2:26162056-26162554:+
ENSG00000231655	28.474	0.625273	28.474	0.625273	4.18069	1	EMP2P1		Pseudogene	chr2:26140263-26141264:-
ENSG00000115216	28.474	0.625273	28.474	0.625273	4.18069	1	NRBP1		protein_coding	chr2:27427790-27442259:+
ENSG00000138073	28.474	0.625273	28.474	0.625273	4.18069	1	PREB		protein_coding	chr2:27130756-27134666:-
ENSG00000138074	28.474	0.625273	28.474	0.625273	4.18069	1	SLC5A6		protein_coding	chr2:27199587-27212958:-
ENSG00000138080	28.474	0.625273	28.474	0.625273	4.18069	1	EMILIN1		protein_coding	chr2:27078615-27086403:+
ENSG00000225024	28.474	0.625273	28.474	0.625273	4.18069	1	RPL37P11		Pseudogene	chr2:26678219-26678510:-
ENSG00000138085	28.474	0.625273	28.474	0.625273	4.18069	1	ATRAID		protein_coding	chr2:27212041-27217178:+
ENSG00000115163	28.474	0.625273	28.474	0.625273	4.18069	1	CENPA		protein_coding	chr2:26764289-26801067:+
ENSG00000234945	28.474	0.625273	28.474	0.625273	4.18069	1	GTF3C2-AS1		lncRNA	chr2:27335520-27342599:+
ENSG00000163792	28.474	0.625273	28.474	0.625273	4.18069	1	TCF23		protein_coding	chr2:27149004-27156974:+
ENSG00000173567	28.474	0.625273	28.474	0.625273	4.18069	1	ADGRF3		protein_coding	chr2:26308173-26346817:-
ENSG00000231636	28.474	0.625273	28.474	0.625273	4.18069	1	AGBL5-AS1		lncRNA	chr2:27049683-27050264:-
ENSG00000143994	28.474	0.625273	28.474	0.625273	4.18069	1	ABHD1	DriverDBv3	protein_coding	chr2:27123789-27130812:+
ENSG00000157851	28.474	0.625273	28.474	0.625273	4.18069	1	DPYSL5		protein_coding	chr2:26847747-26950351:+
ENSG00000163793	28.474	0.625273	28.474	0.625273	4.18069	1	DNAJC5G		protein_coding	chr2:27275433-27281499:+
ENSG00000138018	28.474	0.625273	28.474	0.625273	4.18069	1	SELENOI		protein_coding	chr2:26308547-26395885:+
ENSG00000171303	28.474	0.625273	28.474	0.625273	4.18069	1	KCNK3		protein_coding	chr2:26692722-26733420:+
ENSG00000173557	28.474	0.625273	28.474	0.625273	4.18069	1	FAM166C		protein_coding	chr2:26562585-26579532:+
ENSG00000163795	28.474	0.625273	28.474	0.625273	4.18069	1	ZNF513		protein_coding	chr2:27377235-27380790:-
ENSG00000084693	28.474	0.625273	28.474	0.625273	4.18069	1	AGBL5	NCGv7	protein_coding	chr2:27042364-27070622:+
ENSG00000084774	28.474	0.625273	28.474	0.625273	4.18069	1	CAD	AC	protein_coding	chr2:27217369-27243943:+
ENSG00000272056	28.474	0.625273	28.474	0.625273	4.18069	1	ENSG00000272056		lncRNA	chr2:27053618-27054276:-
ENSG00000138029	28.474	0.625273	28.474	0.625273	4.18069	1	HADHB		protein_coding	chr2:26243170-26290465:+
ENSG00000157856	28.474	0.625273	28.474	0.625273	4.18069	1	DRC1		protein_coding	chr2:26401920-26456711:+
ENSG00000084764	28.474	0.625273	28.474	0.625273	4.18069	1	MAPRE3	NCGv7	protein_coding	chr2:26970637-27027219:+
ENSG00000084754	28.474	0.625273	28.474	0.625273	4.18069	1	HADHA		protein_coding	chr2:26190635-26244672:-
ENSG00000284692	36.4467	1.10048	36.4467	1.10048	4.15605	1	ENSG00000284692		lncRNA	chr1:5478736-5493057:-
ENSG00000227950	36.4467	1.10048	36.4467	1.10048	4.15605	1	ENSG00000227950		Pseudogene	chr1:6834333-6834618:-
ENSG00000116237	36.4467	1.10048	36.4467	1.10048	4.15605	1	ICMT		protein_coding	chr1:6221193-6235972:-
ENSG00000116254	36.4467	1.10048	36.4467	1.10048	4.15605	1	CHD5	NCGv7	protein_coding	chr1:6101787-6180321:-
ENSG00000116273	36.4467	1.10048	36.4467	1.10048	4.15605	1	PHF13		protein_coding	chr1:6613731-6624030:+
ENSG00000270035	36.4467	1.10048	36.4467	1.10048	4.15605	1	ENSG00000270035		lncRNA	chr1:7698303-7698872:-
ENSG00000265392	36.4467	1.10048	36.4467	1.10048	4.15605	1	MIR4252		smallRNA	chr1:6429834-6429896:-
ENSG00000237365	36.4467	1.10048	36.4467	1.10048	4.15605	1	ENSG00000237365		lncRNA	chr1:7008376-7014279:-
ENSG00000266687	36.4467	1.10048	36.4467	1.10048	4.15605	1	AL356261.1		smallRNA	chr1:5893839-5893924:-
ENSG00000225077	36.4467	1.10048	36.4467	1.10048	4.15605	1	ICMT-DT		lncRNA	chr1:6234692-6239444:+
ENSG00000173662	36.4467	1.10048	36.4467	1.10048	4.15605	1	TAS1R1		protein_coding	chr1:6555307-6579755:+
ENSG00000173673	36.4467	1.10048	36.4467	1.10048	4.15605	1	HES3		protein_coding	chr1:6244179-6245578:+
ENSG00000187017	36.4467	1.10048	36.4467	1.10048	4.15605	1	ESPN		protein_coding	chr1:6424776-6461367:+
ENSG00000269925	36.4467	1.10048	36.4467	1.10048	4.15605	1	ENSG00000269925		lncRNA	chr1:7776383-7776775:+
ENSG00000049247	36.4467	1.10048	36.4467	1.10048	4.15605	1	UTS2		protein_coding	chr1:7843083-7853512:-
ENSG00000284674	36.4467	1.10048	36.4467	1.10048	4.15605	1	LINC02781		lncRNA	chr1:4973381-4981568:+
ENSG00000049246	36.4467	1.10048	36.4467	1.10048	4.15605	1	PER3	NCGv7	protein_coding	chr1:7784291-7845177:+
ENSG00000225126	36.4467	1.10048	36.4467	1.10048	4.15605	1	CAMTA1-AS1		lncRNA	chr1:7441096-7441554:-
ENSG00000049245	36.4467	1.10048	36.4467	1.10048	4.15605	1	VAMP3		protein_coding	chr1:7771296-7781432:+
ENSG00000239166	36.4467	1.10048	36.4467	1.10048	4.15605	1	snoU13		smallRNA	chr1:6752719-6752821:+
ENSG00000237436	36.4467	1.10048	36.4467	1.10048	4.15605	1	CAMTA1-DT		lncRNA	chr1:6783892-6784843:-
ENSG00000271746	36.4467	1.10048	36.4467	1.10048	4.15605	1	ENSG00000271746		lncRNA	chr1:6393555-6394391:+
ENSG00000069424	36.4467	1.10048	36.4467	1.10048	4.15605	1	KCNAB2		protein_coding	chr1:5990927-6101193:+
ENSG00000284666	36.4467	1.10048	36.4467	1.10048	4.15605	1	ENSG00000284666		lncRNA	chr1:5480787-5482028:-
ENSG00000237402	36.4467	1.10048	36.4467	1.10048	4.15605	1	CAMTA1-IT1		lncRNA	chr1:7368942-7370270:+
ENSG00000264341	36.4467	1.10048	36.4467	1.10048	4.15605	1	MIR4417		smallRNA	chr1:5564071-5564143:+
ENSG00000231510	36.4467	1.10048	36.4467	1.10048	4.15605	1	LINC02782		lncRNA	chr1:5086459-5090899:-
ENSG00000270171	36.4467	1.10048	36.4467	1.10048	4.15605	1	ENSG00000270171		lncRNA	chr1:7693124-7694844:-
ENSG00000231868	36.4467	1.10048	36.4467	1.10048	4.15605	1	ENSG00000231868		lncRNA	chr1:6443034-6447006:-
ENSG00000162413	36.4467	1.10048	36.4467	1.10048	4.15605	1	KLHL21		protein_coding	chr1:6590724-6614607:-
ENSG00000284616	36.4467	1.10048	36.4467	1.10048	4.15605	1	ENSG00000284616		lncRNA	chr1:5301928-5307394:-
ENSG00000131697	36.4467	1.10048	36.4467	1.10048	4.15605	1	NPHP4		protein_coding	chr1:5862811-5992473:-
ENSG00000236948	36.4467	1.10048	36.4467	1.10048	4.15605	1	ENSG00000236948		lncRNA	chr1:5561709-5668295:-
ENSG00000207056	36.4467	1.10048	36.4467	1.10048	4.15605	1	RNU1-8P		smallRNA	chr1:7219360-7219524:+
ENSG00000284739	36.4467	1.10048	36.4467	1.10048	4.15605	1	ENSG00000284739		lncRNA	chr1:4963954-4973298:-
ENSG00000215788	36.4467	1.10048	36.4467	1.10048	4.15605	1	TNFRSF25		protein_coding	chr1:6460786-6466175:-
ENSG00000284744	36.4467	1.10048	36.4467	1.10048	4.15605	1	ENSG00000284744		lncRNA	chr1:6767954-6770038:+
ENSG00000229519	36.4467	1.10048	36.4467	1.10048	4.15605	1	ENSG00000229519		Pseudogene	chr1:6547905-6548619:+
ENSG00000226944	36.4467	1.10048	36.4467	1.10048	4.15605	1	RNF207-AS1		lncRNA	chr1:6204840-6205780:-
ENSG00000041988	36.4467	1.10048	36.4467	1.10048	4.15605	1	THAP3		protein_coding	chr1:6624868-6635586:+
ENSG00000260972	36.4467	1.10048	36.4467	1.10048	4.15605	1	ENSG00000260972		lncRNA	chr1:5492978-5494674:+
ENSG00000216045	36.4467	1.10048	36.4467	1.10048	4.15605	1	AL356693.1		smallRNA	chr1:5815871-5815959:-
ENSG00000228750	36.4467	1.10048	36.4467	1.10048	4.15605	1	LINC01672		lncRNA	chr1:6724637-6730012:+
ENSG00000264101	36.4467	1.10048	36.4467	1.10048	4.15605	1	MIR4689		smallRNA	chr1:5862672-5862741:-
ENSG00000171735	36.4467	1.10048	36.4467	1.10048	4.15605	1	CAMTA1	NCGv7;AC	protein_coding	chr1:6785454-7769706:+
ENSG00000269978	36.4467	1.10048	36.4467	1.10048	4.15605	1	ENSG00000269978		lncRNA	chr1:7700704-7700970:-
ENSG00000158286	36.4467	1.10048	36.4467	1.10048	4.15605	1	RNF207	NCGv7	protein_coding	chr1:6205475-6221299:+
ENSG00000237728	36.4467	1.10048	36.4467	1.10048	4.15605	1	CAMTA1-AS2		lncRNA	chr1:7382487-7389754:-
ENSG00000158292	36.4467	1.10048	36.4467	1.10048	4.15605	1	GPR153		protein_coding	chr1:6247353-6261098:-
ENSG00000069812	36.4467	1.10048	36.4467	1.10048	4.15605	1	HES2		protein_coding	chr1:6412418-6424670:-
ENSG00000007923	36.4467	1.10048	36.4467	1.10048	4.15605	1	DNAJC11		protein_coding	chr1:6634168-6701924:-
ENSG00000289893	36.4467	1.10048	36.4467	1.10048	4.15605	1	ENSG00000289893		lncRNA	chr1:5733358-5771453:-
ENSG00000097021	36.4467	1.10048	36.4467	1.10048	4.15605	1	ACOT7		protein_coding	chr1:6264269-6393767:-
ENSG00000204859	36.4467	1.10048	36.4467	1.10048	4.15605	1	ZBTB48		protein_coding	chr1:6579994-6589280:+
ENSG00000236266	36.4467	1.10048	36.4467	1.10048	4.15605	1	ENSG00000236266		lncRNA	chr1:7810242-7827342:-
ENSG00000171680	36.4467	1.10048	36.4467	1.10048	4.15605	1	PLEKHG5		protein_coding	chr1:6467122-6520074:-
ENSG00000162408	36.4467	1.10048	36.4467	1.10048	4.15605	1	NOL9	NCGv7	protein_coding	chr1:6521347-6554513:-
ENSG00000283356	36.4467	1.10048	36.4467	1.10048	4.15605	1	ENSG00000283356		Pseudogene	chr1:5554747-5554881:+
ENSG00000116251	36.4467	1.10048	36.4467	1.10048	4.15605	1	RPL22	NCGv7;AC	protein_coding	chr1:6185020-6209389:-
ENSG00000285629	36.4467	1.10048	36.4467	1.10048	4.15605	1	ENSG00000285629		protein_coding	chr1:6159430-6197757:-
ENSG00000253022	36.4467	1.10048	36.4467	1.10048	4.15605	1	RNU6-731P		smallRNA	chr1:6540854-6540964:+
ENSG00000232140	47.0323	1.70074	47.0323	1.70074	4.15258	1	ENSG00000232140		lncRNA	chr2:120552481-120558119:-
ENSG00000223549	47.0323	1.70074	47.0323	1.70074	4.15258	1	MTND5P28		Pseudogene	chr2:120215181-120217279:+
ENSG00000227788	47.0323	1.70074	47.0323	1.70074	4.15258	1	MTCO3P43		Pseudogene	chr2:120211727-120212862:+
ENSG00000144119	47.0323	1.70074	47.0323	1.70074	4.15258	1	C1QL2	NCGv7	protein_coding	chr2:119156243-119158751:-
ENSG00000236859	47.0323	1.70074	47.0323	1.70074	4.15258	1	NIFK-AS1		lncRNA	chr2:121649320-121728563:+
ENSG00000258910	47.0323	1.70074	47.0323	1.70074	4.15258	1	LINC01956		lncRNA	chr2:118766965-118835110:-
ENSG00000264833	47.0323	1.70074	47.0323	1.70074	4.15258	1	RN7SL468P		smallRNA	chr2:119169822-119170115:+
ENSG00000229326	47.0323	1.70074	47.0323	1.70074	4.15258	1	RPL17P15		Pseudogene	chr2:119698623-119700151:+
ENSG00000155438	47.0323	1.70074	47.0323	1.70074	4.15258	1	NIFK		protein_coding	chr2:121726945-121736911:-
ENSG00000270798	47.0323	1.70074	47.0323	1.70074	4.15258	1	ENSG00000270798		Pseudogene	chr2:121743479-121745921:-
ENSG00000235840	47.0323	1.70074	47.0323	1.70074	4.15258	1	ENSG00000235840		lncRNA	chr2:120319007-120326298:+
ENSG00000115112	47.0323	1.70074	47.0323	1.70074	4.15258	1	TFCP2L1		protein_coding	chr2:121216587-121285202:-
ENSG00000226856	47.0323	1.70074	47.0323	1.70074	4.15258	1	THORLNC		lncRNA	chr2:118132128-118222250:-
ENSG00000171227	47.0323	1.70074	47.0323	1.70074	4.15258	1	TMEM37		protein_coding	chr2:119429901-119438504:+
ENSG00000238341	47.0323	1.70074	47.0323	1.70074	4.15258	1	snoU13		smallRNA	chr2:121705967-121706057:-
ENSG00000163083	47.0323	1.70074	47.0323	1.70074	4.15258	1	INHBB		protein_coding	chr2:120346136-120351803:+
ENSG00000234455	47.0323	1.70074	47.0323	1.70074	4.15258	1	ENSG00000234455		lncRNA	chr2:121081437-121088726:-
ENSG00000237614	47.0323	1.70074	47.0323	1.70074	4.15258	1	ENSG00000237614		lncRNA	chr2:120542905-120545249:-
ENSG00000236145	47.0323	1.70074	47.0323	1.70074	4.15258	1	ENSG00000236145		lncRNA	chr2:121178327-121182580:+
ENSG00000221321	47.0323	1.70074	47.0323	1.70074	4.15258	1	AC016764.1		smallRNA	chr2:121035073-121035218:+
ENSG00000163075	47.0323	1.70074	47.0323	1.70074	4.15258	1	CFAP221		protein_coding	chr2:119544432-119662251:+
ENSG00000265553	47.0323	1.70074	47.0323	1.70074	4.15258	1	AC013275.1		smallRNA	chr2:119570900-119571000:+
ENSG00000088179	47.0323	1.70074	47.0323	1.70074	4.15258	1	PTPN4		protein_coding	chr2:119759922-119984899:+
ENSG00000163064	47.0323	1.70074	47.0323	1.70074	4.15258	1	EN1	NCGv7	protein_coding	chr2:118842171-118847648:-
ENSG00000115109	47.0323	1.70074	47.0323	1.70074	4.15258	1	EPB41L5		protein_coding	chr2:120013077-120179119:+
ENSG00000115107	47.0323	1.70074	47.0323	1.70074	4.15258	1	STEAP3		protein_coding	chr2:119223831-119265652:+
ENSG00000280409	47.0323	1.70074	47.0323	1.70074	4.15258	1	LINC01101		TEC	chr2:120464335-120466218:-
ENSG00000230993	47.0323	1.70074	47.0323	1.70074	4.15258	1	RPL12P15		Pseudogene	chr2:121658475-121658973:-
ENSG00000231013	47.0323	1.70074	47.0323	1.70074	4.15258	1	SCTR-AS1		lncRNA	chr2:119476428-119487346:+
ENSG00000265451	47.0323	1.70074	47.0323	1.70074	4.15258	1	CLASP1-AS1		lncRNA	chr2:121530422-121532705:+
ENSG00000155368	47.0323	1.70074	47.0323	1.70074	4.15258	1	DBI	NCGv7	protein_coding	chr2:119366924-119372550:+
ENSG00000268194	47.0323	1.70074	47.0323	1.70074	4.15258	1	FLJ14816		protein_coding	chr2:120464335-120466121:-
ENSG00000144120	47.0323	1.70074	47.0323	1.70074	4.15258	1	TMEM177		protein_coding	chr2:119679167-119686507:+
ENSG00000286481	47.0323	1.70074	47.0323	1.70074	4.15258	1	ENSG00000286481		lncRNA	chr2:121902501-122887691:+
ENSG00000074047	47.0323	1.70074	47.0323	1.70074	4.15258	1	GLI2	AC	protein_coding	chr2:120735623-120992653:+
ENSG00000238368	47.0323	1.70074	47.0323	1.70074	4.15258	1	snoU13		smallRNA	chr2:119917318-119917424:+
ENSG00000233286	47.0323	1.70074	47.0323	1.70074	4.15258	1	MTND3P10		Pseudogene	chr2:120212935-120213275:+
ENSG00000074054	47.0323	1.70074	47.0323	1.70074	4.15258	1	CLASP1	NCGv7	protein_coding	chr2:121337776-121649476:-
ENSG00000224789	47.0323	1.70074	47.0323	1.70074	4.15258	1	ENSG00000224789		lncRNA	chr2:120174885-120216544:-
ENSG00000234065	47.0323	1.70074	47.0323	1.70074	4.15258	1	MTND4P26		Pseudogene	chr2:120213631-120214989:+
ENSG00000259094	47.0323	1.70074	47.0323	1.70074	4.15258	1	ENSG00000259094		lncRNA	chr2:118949306-118952983:-
ENSG00000229867	47.0323	1.70074	47.0323	1.70074	4.15258	1	STEAP3-AS1		lncRNA	chr2:119244422-119270714:-
ENSG00000201006	47.0323	1.70074	47.0323	1.70074	4.15258	1	Y_RNA		smallRNA	chr2:120651273-120651374:+
ENSG00000233741	47.0323	1.70074	47.0323	1.70074	4.15258	1	RPL27P7		Pseudogene	chr2:119993199-119993611:-
ENSG00000289091	47.0323	1.70074	47.0323	1.70074	4.15258	1	ENSG00000289091		lncRNA	chr2:120255848-120259223:-
ENSG00000264229	47.0323	1.70074	47.0323	1.70074	4.15258	1	RNU4ATAC		smallRNA	chr2:121530881-121531007:+
ENSG00000236878	47.0323	1.70074	47.0323	1.70074	4.15258	1	MTATP6P26		Pseudogene	chr2:120211054-120211715:+
ENSG00000201584	47.0323	1.70074	47.0323	1.70074	4.15258	1	Y_RNA		smallRNA	chr2:121040610-121040710:-
ENSG00000186132	47.0323	1.70074	47.0323	1.70074	4.15258	1	C2orf76		protein_coding	chr2:119302225-119366834:-
ENSG00000213239	47.0323	1.70074	47.0323	1.70074	4.15258	1	NPM1P32		Pseudogene	chr2:121708512-121709115:-
ENSG00000226479	47.0323	1.70074	47.0323	1.70074	4.15258	1	TMEM185B		protein_coding	chr2:120217479-120223400:-
ENSG00000279721	47.0323	1.70074	47.0323	1.70074	4.15258	1	ENSG00000279721		TEC	chr2:121688203-121689714:+
ENSG00000232723	47.0323	1.70074	47.0323	1.70074	4.15258	1	RPS17P7		Pseudogene	chr2:121309995-121310412:+
ENSG00000211460	47.0323	1.70074	47.0323	1.70074	4.15258	1	TSN		protein_coding	chr2:121737103-121767853:+
ENSG00000243104	47.0323	1.70074	47.0323	1.70074	4.15258	1	MTND4LP14		Pseudogene	chr2:120213344-120213631:+
ENSG00000224655	47.0323	1.70074	47.0323	1.70074	4.15258	1	LINC01823		lncRNA	chr2:121779133-121809962:+
ENSG00000144118	47.0323	1.70074	47.0323	1.70074	4.15258	1	RALB	TAG	protein_coding	chr2:120240064-120294710:+
ENSG00000125629	47.0323	1.70074	47.0323	1.70074	4.15258	1	INSIG2		protein_coding	chr2:118088452-118110997:+
ENSG00000019169	47.0323	1.70074	47.0323	1.70074	4.15258	1	MARCO		protein_coding	chr2:118942194-118994660:+
ENSG00000202046	47.0323	1.70074	47.0323	1.70074	4.15258	1	Y_RNA		smallRNA	chr2:120192245-120192357:+
ENSG00000222467	47.0323	1.70074	47.0323	1.70074	4.15258	1	Y_RNA		smallRNA	chr2:121603073-121603164:-
ENSG00000229774	47.0323	1.70074	47.0323	1.70074	4.15258	1	ENSG00000229774		lncRNA	chr2:120686635-120710517:-
ENSG00000080293	47.0323	1.70074	47.0323	1.70074	4.15258	1	SCTR		protein_coding	chr2:119439843-119525301:-
ENSG00000119042	29.4566	0.725317	29.4566	0.725317	4.14182	1	SATB2	NCGv7	protein_coding	chr2:199269505-199471266:-
ENSG00000225953	29.4566	0.725317	29.4566	0.725317	4.14182	1	SATB2-AS1		lncRNA	chr2:199457689-199476935:+
ENSG00000178074	29.1663	0.725317	29.1663	0.725317	4.128	1	C2orf69		protein_coding	chr2:199911293-199955935:+
ENSG00000287027	29.1663	0.725317	29.1663	0.725317	4.128	1	ENSG00000287027		lncRNA	chr2:200086870-200100025:+
ENSG00000264798	29.1663	0.725317	29.1663	0.725317	4.128	1	AC105381.1		smallRNA	chr2:200387175-200387264:+
ENSG00000138356	29.1663	0.725317	29.1663	0.725317	4.128	1	AOX1	NCGv7	protein_coding	chr2:200586014-200677064:+
ENSG00000232732	29.1663	0.725317	29.1663	0.725317	4.128	1	ENSG00000232732		lncRNA	chr2:199867396-199911159:-
ENSG00000155729	29.1663	0.725317	29.1663	0.725317	4.128	1	KCTD18		protein_coding	chr2:200488958-200519784:-
ENSG00000163535	29.1663	0.725317	29.1663	0.725317	4.128	1	SGO2		protein_coding	chr2:200510008-200584096:+
ENSG00000162971	29.1663	0.725317	29.1663	0.725317	4.128	1	TYW5		protein_coding	chr2:199928913-199955736:-
ENSG00000213938	29.1663	0.725317	29.1663	0.725317	4.128	1	SEPHS1P6		Pseudogene	chr2:199659551-199660729:+
ENSG00000240302	29.1663	0.725317	29.1663	0.725317	4.128	1	RN7SL717P		smallRNA	chr2:199901083-199901377:-
ENSG00000201649	29.1663	0.725317	29.1663	0.725317	4.128	1	Y_RNA		smallRNA	chr2:200373175-200373269:+
ENSG00000287299	29.1663	0.725317	29.1663	0.725317	4.128	1	ENSG00000287299		lncRNA	chr2:200390666-200478018:-
ENSG00000162972	29.1663	0.725317	29.1663	0.725317	4.128	1	MAIP1		protein_coding	chr2:199955317-200008540:+
ENSG00000238217	29.1663	0.725317	29.1663	0.725317	4.128	1	LINC01877		lncRNA	chr2:199608062-199750341:+
ENSG00000196141	29.1663	0.725317	29.1663	0.725317	4.128	1	SPATS2L		protein_coding	chr2:200305881-200482264:+
ENSG00000226124	29.1663	0.725317	29.1663	0.725317	4.128	1	FTCDNL1		protein_coding	chr2:199760544-199851192:-
ENSG00000227004	29.1663	0.725317	29.1663	0.725317	4.128	1	ENSG00000227004		Pseudogene	chr2:199872172-199872378:+
ENSG00000271709	47.0323	1.80079	47.0323	1.80079	4.1001	1	ENSG00000271709		lncRNA	chr2:120866378-120867403:-
ENSG00000238207	47.0323	1.87582	47.0323	1.87582	4.06196	1	ENSG00000238207		lncRNA	chr2:117754139-117804174:-
ENSG00000125631	47.0323	1.87582	47.0323	1.87582	4.06196	1	HTR5BP		Pseudogene	chr2:117859427-117903338:+
ENSG00000125633	47.0323	1.87582	47.0323	1.87582	4.06196	1	CCDC93		protein_coding	chr2:117915478-118014133:-
ENSG00000290590	47.0323	1.87582	47.0323	1.87582	4.06196	1	ENSG00000290590		lncRNA	chr2:117860333-117934942:+
ENSG00000235066	47.0323	1.87582	47.0323	1.87582	4.06196	1	ENSG00000235066		lncRNA	chr2:117995397-118055033:+
ENSG00000088205	47.0323	1.87582	47.0323	1.87582	4.06196	1	DDX18	NCGv7	protein_coding	chr2:117814691-117832377:+
ENSG00000224967	47.0323	1.87582	47.0323	1.87582	4.06196	1	ENSG00000224967		Pseudogene	chr2:117934025-117934789:-
ENSG00000236255	47.0323	1.87582	47.0323	1.87582	4.06196	1	ENSG00000236255		lncRNA	chr2:117833937-117841658:+
ENSG00000279227	47.0323	1.87582	47.0323	1.87582	4.06196	1	ENSG00000279227		TEC	chr2:118014174-118015679:+
ENSG00000243510	47.0323	1.87582	47.0323	1.87582	4.06196	1	RN7SL111P		smallRNA	chr2:118016382-118016667:+
ENSG00000272895	47.0323	1.87582	47.0323	1.87582	4.06196	1	ENSG00000272895		lncRNA	chr2:117998745-117999480:+
ENSG00000169598	34.0125	1.10048	34.0125	1.10048	4.05908	1	DFFB		protein_coding	chr1:3857267-3885429:+
ENSG00000284668	34.0125	1.10048	34.0125	1.10048	4.05908	1	LINC02780		lncRNA	chr1:3976133-4012704:+
ENSG00000116198	34.0125	1.10048	34.0125	1.10048	4.05908	1	CEP104		protein_coding	chr1:3812086-3857396:-
ENSG00000116213	34.0125	1.10048	34.0125	1.10048	4.05908	1	WRAP73	NCGv7	protein_coding	chr1:3630767-3652761:-
ENSG00000227372	34.0125	1.10048	34.0125	1.10048	4.05908	1	TP73-AS1		Pseudogene	chr1:3735511-3747373:-
ENSG00000272153	34.0125	1.10048	34.0125	1.10048	4.05908	1	ENSG00000272153		lncRNA	chr1:3785008-3785538:+
ENSG00000264428	34.0125	1.10048	34.0125	1.10048	4.05908	1	AL691523.1		smallRNA	chr1:3884064-3884133:+
ENSG00000130764	34.0125	1.10048	34.0125	1.10048	4.05908	1	LRRC47	NCGv7	protein_coding	chr1:3778559-3796498:-
ENSG00000287586	34.0125	1.10048	34.0125	1.10048	4.05908	1	ENSG00000287586		lncRNA	chr1:4730211-4734992:-
ENSG00000227589	34.0125	1.10048	34.0125	1.10048	4.05908	1	TP73-AS3		lncRNA	chr1:3658938-3668772:-
ENSG00000198912	34.0125	1.10048	34.0125	1.10048	4.05908	1	C1orf174		protein_coding	chr1:3889125-3900293:-
ENSG00000233304	34.0125	1.10048	34.0125	1.10048	4.05908	1	LINC01346		lncRNA	chr1:3940486-3955262:+
ENSG00000232596	34.0125	1.10048	34.0125	1.10048	4.05908	1	LINC01646		lncRNA	chr1:4571481-4594016:+
ENSG00000235054	34.0125	1.10048	34.0125	1.10048	4.05908	1	LINC01777		lncRNA	chr1:4412027-4424689:+
ENSG00000162592	34.0125	1.10048	34.0125	1.10048	4.05908	1	CCDC27		protein_coding	chr1:3746460-3771645:+
ENSG00000238260	34.0125	1.10048	34.0125	1.10048	4.05908	1	ENSG00000238260		lncRNA	chr1:3622857-3624786:-
ENSG00000196581	34.0125	1.10048	34.0125	1.10048	4.05908	1	AJAP1	NCGv7	protein_coding	chr1:4654609-4792534:+
ENSG00000266075	34.0125	1.10048	34.0125	1.10048	4.05908	1	RN7SL574P		smallRNA	chr1:3782815-3783109:+
ENSG00000158109	34.0125	1.10048	34.0125	1.10048	4.05908	1	TPRG1L	NCGv7	protein_coding	chr1:3625015-3630127:+
ENSG00000284703	34.0125	1.10048	34.0125	1.10048	4.05908	1	ENSG00000284703		lncRNA	chr1:4012921-4019508:-
ENSG00000284694	34.0125	1.10048	34.0125	1.10048	4.05908	1	ENSG00000284694		lncRNA	chr1:4479131-4484375:-
ENSG00000207776	34.0125	1.10048	34.0125	1.10048	4.05908	1	MIR551A		smallRNA	chr1:3560695-3560790:-
ENSG00000226374	34.0125	1.10048	34.0125	1.10048	4.05908	1	LINC01345		lncRNA	chr1:3944547-3949024:-
ENSG00000227169	34.0125	1.10048	34.0125	1.10048	4.05908	1	ENSG00000227169		lncRNA	chr1:4551735-4552145:-
ENSG00000235131	34.0125	1.10048	34.0125	1.10048	4.05908	1	TP73-AS2		lncRNA	chr1:3712200-3714298:-
ENSG00000235169	34.0125	1.10048	34.0125	1.10048	4.05908	1	SMIM1		protein_coding	chr1:3772749-3775982:+
ENSG00000078900	34.0125	1.10048	34.0125	1.10048	4.05908	1	TP73	NCGv7;AC	protein_coding	chr1:3652516-3736201:+
ENSG00000236423	34.0125	1.10048	34.0125	1.10048	4.05908	1	LINC01134		lncRNA	chr1:3900347-3917225:+
ENSG00000232090	45.938	1.87582	45.938	1.87582	4.02871	1	POLR2DP1		Pseudogene	chr2:112995517-112995937:+
ENSG00000233163	14.8735	0	14.8735	0	3.98855	1	RPS12P17		Pseudogene	chr10:69161530-69161906:-
ENSG00000235026	44.2408	1.87582	44.2408	1.87582	3.97558	1	DPP10-AS1		lncRNA	chr2:115126622-115161385:-
ENSG00000136689	44.2408	1.87582	44.2408	1.87582	3.97558	1	IL1RN		protein_coding	chr2:113099315-113134016:+
ENSG00000201805	44.2408	1.87582	44.2408	1.87582	3.97558	1	RNU6-1180P		smallRNA	chr2:113086805-113086911:+
ENSG00000291134	44.2408	1.87582	44.2408	1.87582	3.97558	1	WASH2P		lncRNA	chr2:113583593-113599081:+
ENSG00000222923	44.2408	1.87582	44.2408	1.87582	3.97558	1	RNU2-41P		smallRNA	chr2:114420125-114420302:+
ENSG00000272563	44.2408	1.87582	44.2408	1.87582	3.97558	1	ENSG00000272563		lncRNA	chr2:113432600-113436042:+
ENSG00000231943	44.2408	1.87582	44.2408	1.87582	3.97558	1	PGM5P4-AS1		lncRNA	chr2:113526836-113542738:-
ENSG00000125618	44.2408	1.87582	44.2408	1.87582	3.97558	1	PAX8	AC	protein_coding	chr2:113215997-113278921:-
ENSG00000240356	44.2408	1.87582	44.2408	1.87582	3.97558	1	RPL23AP7		Pseudogene	chr2:113610502-113627090:-
ENSG00000225398	44.2408	1.87582	44.2408	1.87582	3.97558	1	PGM5P4		Pseudogene	chr2:113541937-113563298:+
ENSG00000279957	44.2408	1.87582	44.2408	1.87582	3.97558	1	ENSG00000279957		TEC	chr2:113904086-113905258:+
ENSG00000136694	44.2408	1.87582	44.2408	1.87582	3.97558	1	IL36A	NCGv7	protein_coding	chr2:113005459-113008044:+
ENSG00000243179	44.2408	1.87582	44.2408	1.87582	3.97558	1	ENSG00000243179		lncRNA	chr2:113979909-113983258:+
ENSG00000136695	44.2408	1.87582	44.2408	1.87582	3.97558	1	IL36RN		protein_coding	chr2:113058638-113065382:+
ENSG00000136688	44.2408	1.87582	44.2408	1.87582	3.97558	1	IL36G		protein_coding	chr2:112973203-112985658:+
ENSG00000231926	44.2408	1.87582	44.2408	1.87582	3.97558	1	SEPHS1P7		Pseudogene	chr2:114260050-114261226:-
ENSG00000175509	44.2408	1.87582	44.2408	1.87582	3.97558	1	ACRP1		Pseudogene	chr2:113667478-113668621:-
ENSG00000270019	44.2408	1.87582	44.2408	1.87582	3.97558	1	ENSG00000270019		lncRNA	chr2:113888203-113889767:-
ENSG00000125571	44.2408	1.87582	44.2408	1.87582	3.97558	1	IL37		protein_coding	chr2:112911165-112918882:+
ENSG00000175497	44.2408	1.87582	44.2408	1.87582	3.97558	1	DPP10		protein_coding	chr2:114442299-115845780:+
ENSG00000238091	44.2408	1.87582	44.2408	1.87582	3.97558	1	AC016745.1		protein_coding	chr2:113447415-113447852:-
ENSG00000265429	44.2408	1.87582	44.2408	1.87582	3.97558	1	MIR4782		smallRNA	chr2:113721290-113721368:-
ENSG00000125637	44.2408	1.87582	44.2408	1.87582	3.97558	1	PSD4		protein_coding	chr2:113157325-113209396:+
ENSG00000239077	44.2408	1.87582	44.2408	1.87582	3.97558	1	snoU13		smallRNA	chr2:113848133-113848236:-
ENSG00000189223	44.2408	1.87582	44.2408	1.87582	3.97558	1	PAX8-AS1		lncRNA	chr2:113211421-113276581:+
ENSG00000136682	44.2408	1.87582	44.2408	1.87582	3.97558	1	CBWD2		protein_coding	chr2:113437691-113496204:+
ENSG00000212182	44.2408	1.87582	44.2408	1.87582	3.97558	1	U3		smallRNA	chr2:114005441-114005655:-
ENSG00000136696	44.2408	1.87582	44.2408	1.87582	3.97558	1	IL36B		protein_coding	chr2:113022089-113052867:-
ENSG00000235242	44.2408	1.87582	44.2408	1.87582	3.97558	1	ENSG00000235242		lncRNA	chr2:114122274-114123293:-
ENSG00000286513	44.2408	1.87582	44.2408	1.87582	3.97558	1	ENSG00000286513		lncRNA	chr2:114114679-114117390:-
ENSG00000235717	44.2408	1.87582	44.2408	1.87582	3.97558	1	DPP10-AS2		lncRNA	chr2:114833830-114835588:-
ENSG00000230391	44.2408	1.87582	44.2408	1.87582	3.97558	1	RPSAP23		Pseudogene	chr2:115468056-115468938:+
ENSG00000236397	44.2408	1.87582	44.2408	1.87582	3.97558	1	DDX11L2		Pseudogene	chr2:113599036-113601261:-
ENSG00000238520	44.2408	1.87582	44.2408	1.87582	3.97558	1	snoU13		smallRNA	chr2:114281084-114281175:-
ENSG00000234199	44.2408	1.87582	44.2408	1.87582	3.97558	1	LINC01191		lncRNA	chr2:113970719-114007304:+
ENSG00000115008	44.2408	1.87582	44.2408	1.87582	3.97558	1	IL1A	NCGv7	protein_coding	chr2:112773925-112784493:-
ENSG00000226516	44.2408	1.87582	44.2408	1.87582	3.97558	1	FAM138B		lncRNA	chr2:113577382-113578852:+
ENSG00000180152	44.2408	1.87582	44.2408	1.87582	3.97558	1	XIAPP3		Pseudogene	chr2:112853328-112854122:+
ENSG00000184492	44.2408	1.87582	44.2408	1.87582	3.97558	1	FOXD4L1	IntOGen-DriverGenes	protein_coding	chr2:113498665-113501150:+
ENSG00000231292	44.2408	1.87582	44.2408	1.87582	3.97558	1	IGKV1OR2-108		protein_coding	chr2:113406396-113406872:+
ENSG00000169607	44.2408	1.87582	44.2408	1.87582	3.97558	1	CKAP2L		protein_coding	chr2:112736349-112764664:-
ENSG00000227368	44.2408	1.87582	44.2408	1.87582	3.97558	1	CDK8P2		Pseudogene	chr2:112932625-112933171:+
ENSG00000233479	44.2408	1.87582	44.2408	1.87582	3.97558	1	ENSG00000233479		lncRNA	chr2:113669166-113673191:+
ENSG00000227359	44.2408	1.87582	44.2408	1.87582	3.97558	1	LINC02936		lncRNA	chr2:113677702-113704078:-
ENSG00000136697	44.2408	1.87582	44.2408	1.87582	3.97558	1	IL1F10		protein_coding	chr2:113067970-113075843:+
ENSG00000115091	44.2408	1.87582	44.2408	1.87582	3.97558	1	ACTR3		protein_coding	chr2:113890063-113962596:+
ENSG00000115084	44.2408	1.87582	44.2408	1.87582	3.97558	1	SLC35F5		protein_coding	chr2:113705011-113756693:-
ENSG00000286776	44.2408	1.87582	44.2408	1.87582	3.97558	1	ENSG00000286776		lncRNA	chr2:115079354-115099092:-
ENSG00000202427	44.2408	1.87582	44.2408	1.87582	3.97558	1	RNU6-744P		smallRNA	chr2:113681111-113681217:+
ENSG00000279267	44.2408	1.87582	44.2408	1.87582	3.97558	1	ENSG00000279267		TEC	chr2:113605867-113607908:-
ENSG00000215984	44.2408	1.87582	44.2408	1.87582	3.97558	1	AC110769.1		smallRNA	chr2:113990010-113990096:-
ENSG00000144130	44.2408	1.87582	44.2408	1.87582	3.97558	1	NT5DC4		protein_coding	chr2:112721020-112742879:+
ENSG00000279457	44.2408	1.87582	44.2408	1.87582	3.97558	1	WASH9P		Pseudogene	chr2:113588555-113598740:+
ENSG00000144134	44.2408	1.87582	44.2408	1.87582	3.97558	1	RABL2A		protein_coding	chr2:113627229-113643396:+
ENSG00000258395	44.2408	1.87582	44.2408	1.87582	3.97558	1	RP11-65I12.1		lncRNA	chr2:113240730-113241410:+
ENSG00000144158	44.2408	1.87582	44.2408	1.87582	3.97558	1	SNRPA1P1		Pseudogene	chr2:113657908-113658675:+
ENSG00000231538	44.2408	1.87582	44.2408	1.87582	3.97558	1	DPP10-AS3		lncRNA	chr2:114828432-114833548:-
ENSG00000287165	44.2408	1.87582	44.2408	1.87582	3.97558	1	ENSG00000287165		lncRNA	chr2:113582354-113583152:-
ENSG00000228857	44.2408	1.87582	44.2408	1.87582	3.97558	1	ACTR3-AS1		lncRNA	chr2:113831049-113891020:-
ENSG00000125538	44.2408	1.87582	44.2408	1.87582	3.97558	1	IL1B	NCGv7	protein_coding	chr2:112829751-112836816:-
ENSG00000234148	44.2408	1.87582	44.2408	1.87582	3.97558	1	LINC01961		lncRNA	chr2:113512222-113515488:+
ENSG00000234997	44.2408	1.87582	44.2408	1.87582	3.97558	1	LINC02966		lncRNA	chr2:113325009-113430988:+
ENSG00000236124	44.2408	1.87582	44.2408	1.87582	3.97558	1	HMGN2P23		Pseudogene	chr2:112981166-112981434:-
ENSG00000234174	44.2408	1.87582	44.2408	1.87582	3.97558	1	ENSG00000234174		lncRNA	chr2:113171535-113175360:-
ENSG00000280228	44.2408	1.87582	44.2408	1.87582	3.97558	1	ENSG00000280228		TEC	chr2:112840328-112844195:+
ENSG00000146556	44.2408	1.87582	44.2408	1.87582	3.97558	1	WASH2P		Pseudogene	chr2:113588550-113599034:+
ENSG00000279928	44.2408	1.87582	44.2408	1.87582	3.97558	1	DDX11L17		Pseudogene	chr2:113599784-113601262:-
ENSG00000287937	44.2408	1.87582	44.2408	1.87582	3.97558	1	ENSG00000287937		lncRNA	chr2:112817076-112824457:-
ENSG00000221055	44.2408	1.87582	44.2408	1.87582	3.97558	1	MIR1302-3		smallRNA	chr2:113582959-113583096:-
ENSG00000287451	44.2408	1.87582	44.2408	1.87582	3.97558	1	ENSG00000287451		lncRNA	chr2:115835129-115940291:-
ENSG00000221541	44.2408	1.87582	44.2408	1.87582	3.97558	1	AC079753.1		smallRNA	chr2:112844311-112844411:+
ENSG00000289035	44.2408	1.87582	44.2408	1.87582	3.97558	1	ENSG00000289035		lncRNA	chr2:113370392-113374994:-
ENSG00000244063	44.2408	1.87582	44.2408	1.87582	3.97558	1	ENSG00000244063		lncRNA	chr2:113829390-113831119:-
ENSG00000222068	49.5782	2.22597	49.5782	2.22597	3.97071	1	RN7SKP154		smallRNA	chr2:133391109-133391398:-
ENSG00000290610	49.5782	2.22597	49.5782	2.22597	3.97071	1	PRSS40B		lncRNA	chr2:130539095-130549883:-
ENSG00000163040	49.5782	2.22597	49.5782	2.22597	3.97071	1	CCDC74A		protein_coding	chr2:131527675-131533666:+
ENSG00000290700	49.5782	2.22597	49.5782	2.22597	3.97071	1	ENSG00000290700		lncRNA	chr2:130693282-130718831:+
ENSG00000136710	49.5782	2.22597	49.5782	2.22597	3.97071	1	CCDC115		protein_coding	chr2:130337933-130342699:-
ENSG00000290699	49.5782	2.22597	49.5782	2.22597	3.97071	1	CYP4F30P		lncRNA	chr2:130680050-130685863:+
ENSG00000227661	49.5782	2.22597	49.5782	2.22597	3.97071	1	MTCO3P18		Pseudogene	chr2:131380153-131380913:-
ENSG00000136698	49.5782	2.22597	49.5782	2.22597	3.97071	1	CFC1		protein_coding	chr2:130592165-130599575:-
ENSG00000236516	49.5782	2.22597	49.5782	2.22597	3.97071	1	KLF2P4		Pseudogene	chr2:131299220-131300444:-
ENSG00000284003	49.5782	2.22597	49.5782	2.22597	3.97071	1	ENSG00000284003		Pseudogene	chr2:131373647-131379675:-
ENSG00000178162	49.5782	2.22597	49.5782	2.22597	3.97071	1	FAR2P2		Pseudogene	chr2:130419071-130431363:-
ENSG00000178171	49.5782	2.22597	49.5782	2.22597	3.97071	1	AMER3		protein_coding	chr2:130755540-130768134:+
ENSG00000269686	49.5782	2.22597	49.5782	2.22597	3.97071	1	AC011755.1		protein_coding	chr2:133117004-133119052:+
ENSG00000290614	49.5782	2.22597	49.5782	2.22597	3.97071	1	PRSS40A		lncRNA	chr2:130570829-130584161:+
ENSG00000232474	49.5782	2.22597	49.5782	2.22597	3.97071	1	NCKAP5-IT1		lncRNA	chr2:133431666-133433897:-
ENSG00000290618	49.5782	2.22597	49.5782	2.22597	3.97071	1	CDRT15P3		lncRNA	chr2:131794961-131801661:-
ENSG00000224043	49.5782	2.22597	49.5782	2.22597	3.97071	1	CCNT2-AS1		lncRNA	chr2:134735464-134918712:-
ENSG00000234682	49.5782	2.22597	49.5782	2.22597	3.97071	1	VDAC2P4		Pseudogene	chr2:134797169-134797879:+
ENSG00000285819	49.5782	2.22597	49.5782	2.22597	3.97071	1	ENSG00000285819		lncRNA	chr2:131191641-131209211:-
ENSG00000223588	49.5782	2.22597	49.5782	2.22597	3.97071	1	AC103564.9		Pseudogene	chr2:131776567-131777028:+
ENSG00000072135	49.5782	2.22597	49.5782	2.22597	3.97071	1	PTPN18		protein_coding	chr2:130356045-130375405:+
ENSG00000076003	49.5782	2.22597	49.5782	2.22597	3.97071	1	MCM6		protein_coding	chr2:135839626-135876443:-
ENSG00000287071	49.5782	2.22597	49.5782	2.22597	3.97071	1	CDRT15P4		Pseudogene	chr2:131766187-131767221:+
ENSG00000212199	49.5782	2.22597	49.5782	2.22597	3.97071	1	RNU6-127P		smallRNA	chr2:131229607-131229713:+
ENSG00000232408	49.5782	2.22597	49.5782	2.22597	3.97071	1	ENSG00000232408		lncRNA	chr2:130583549-130590463:-
ENSG00000207654	49.5782	2.22597	49.5782	2.22597	3.97071	1	MIR128-1		smallRNA	chr2:135665397-135665478:+
ENSG00000224352	49.5782	2.22597	49.5782	2.22597	3.97071	1	ENSG00000224352		Pseudogene	chr2:130330142-130330285:-
ENSG00000224425	49.5782	2.22597	49.5782	2.22597	3.97071	1	SSBP3P2		Pseudogene	chr2:131352214-131353239:-
ENSG00000290654	49.5782	2.22597	49.5782	2.22597	3.97071	1	ENSG00000290654		lncRNA	chr2:131279290-131299819:+
ENSG00000221142	49.5782	2.22597	49.5782	2.22597	3.97071	1	AC104405.1		smallRNA	chr2:132523985-132524092:+
ENSG00000232760	49.5782	2.22597	49.5782	2.22597	3.97071	1	ENSG00000232760		Pseudogene	chr2:131833783-131836532:-
ENSG00000229797	49.5782	2.22597	49.5782	2.22597	3.97071	1	ENSG00000229797		lncRNA	chr2:130742959-130755879:-
ENSG00000271435	49.5782	2.22597	49.5782	2.22597	3.97071	1	TEKT4P3		Pseudogene	chr2:130313934-130314411:-
ENSG00000188219	49.5782	2.22597	49.5782	2.22597	3.97071	1	POTEE		protein_coding	chr2:131209536-131265278:+
ENSG00000290616	49.5782	2.22597	49.5782	2.22597	3.97071	1	ENSG00000290616		lncRNA	chr2:131733656-131751669:+
ENSG00000236485	49.5782	2.22597	49.5782	2.22597	3.97071	1	LINC01945		lncRNA	chr2:131983937-131994161:-
ENSG00000224559	49.5782	2.22597	49.5782	2.22597	3.97071	1	LINC01087		lncRNA	chr2:131637025-131649615:+
ENSG00000263813	49.5782	2.22597	49.5782	2.22597	3.97071	1	MIR3679		smallRNA	chr2:134127125-134127192:+
ENSG00000286068	49.5782	2.22597	49.5782	2.22597	3.97071	1	ENSG00000286068		lncRNA	chr2:132685224-132816896:+
ENSG00000223430	49.5782	2.22597	49.5782	2.22597	3.97071	1	ENSG00000223430		lncRNA	chr2:133554315-133558227:+
ENSG00000231777	49.5782	2.22597	49.5782	2.22597	3.97071	1	MTND4P21		Pseudogene	chr2:131372294-131373650:-
ENSG00000257010	49.5782	2.22597	49.5782	2.22597	3.97071	1	AC140481.3		Pseudogene	chr2:130656999-130657307:+
ENSG00000200718	49.5782	2.22597	49.5782	2.22597	3.97071	1	RN7SKP103		smallRNA	chr2:132523617-132523936:+
ENSG00000173302	49.5782	2.22597	49.5782	2.22597	3.97071	1	GPR148		protein_coding	chr2:130729070-130730336:+
ENSG00000200708	49.5782	2.22597	49.5782	2.22597	3.97071	1	RN7SKP93		smallRNA	chr2:133596091-133596399:+
ENSG00000255674	49.5782	2.22597	49.5782	2.22597	3.97071	1	AC013718.1		Pseudogene	chr2:134456196-134456607:-
ENSG00000234576	49.5782	2.22597	49.5782	2.22597	3.97071	1	MTND1P26		Pseudogene	chr2:131385700-131386314:-
ENSG00000283865	49.5782	2.22597	49.5782	2.22597	3.97071	1	MTND3P18		Pseudogene	chr2:131379743-131380083:-
ENSG00000153086	49.5782	2.22597	49.5782	2.22597	3.97071	1	ACMSD		protein_coding	chr2:134838616-134902034:+
ENSG00000200664	49.5782	2.22597	49.5782	2.22597	3.97071	1	Y_RNA		smallRNA	chr2:135810169-135810279:-
ENSG00000273073	49.5782	2.22597	49.5782	2.22597	3.97071	1	ENSG00000273073		lncRNA	chr2:131461821-131463615:-
ENSG00000239108	49.5782	2.22597	49.5782	2.22597	3.97071	1	RNU6-1132P		smallRNA	chr2:132152243-132152349:-
ENSG00000201308	49.5782	2.22597	49.5782	2.22597	3.97071	1	RNU6-512P		smallRNA	chr2:135656477-135656579:-
ENSG00000265575	49.5782	2.22597	49.5782	2.22597	3.97071	1	MIR4784		smallRNA	chr2:131491160-131491236:-
ENSG00000232503	49.5782	2.22597	49.5782	2.22597	3.97071	1	CYCSP8		Pseudogene	chr2:130776646-130776957:+
ENSG00000173272	49.5782	2.22597	49.5782	2.22597	3.97071	1	MZT2A		protein_coding	chr2:131464900-131492743:-
ENSG00000286208	49.5782	2.22597	49.5782	2.22597	3.97071	1	ENSG00000286208		lncRNA	chr2:131555007-131568599:+
ENSG00000284706	49.5782	2.22597	49.5782	2.22597	3.97071	1	ENSG00000284706		Pseudogene	chr2:131335502-131355769:+
ENSG00000184761	49.5782	2.22597	49.5782	2.22597	3.97071	1	PRSS40B		Pseudogene	chr2:130539839-130549085:-
ENSG00000136718	49.5782	2.22597	49.5782	2.22597	3.97071	1	IMP4	NCGv7	protein_coding	chr2:130342877-130347967:+
ENSG00000233087	49.5782	2.22597	49.5782	2.22597	3.97071	1	RAB6D		protein_coding	chr2:131360492-131364168:-
ENSG00000208308	49.5782	2.22597	49.5782	2.22597	3.97071	1	SNORA40		smallRNA	chr2:135136628-135136755:+
ENSG00000232742	49.5782	2.22597	49.5782	2.22597	3.97071	1	RHOQP2		Pseudogene	chr2:131460999-131461577:+
ENSG00000227745	49.5782	2.22597	49.5782	2.22597	3.97071	1	ENSG00000227745		Pseudogene	chr2:132132856-132139429:-
ENSG00000197927	49.5782	2.22597	49.5782	2.22597	3.97071	1	NBEAP2		Pseudogene	chr2:131722417-131751584:+
ENSG00000150551	49.5782	2.22597	49.5782	2.22597	3.97071	1	LYPD1		protein_coding	chr2:132643286-132671579:-
ENSG00000229203	49.5782	2.22597	49.5782	2.22597	3.97071	1	ENSG00000229203		lncRNA	chr2:131829801-131832031:-
ENSG00000222038	49.5782	2.22597	49.5782	2.22597	3.97071	1	POTEJ		protein_coding	chr2:130611440-130658037:+
ENSG00000240253	49.5782	2.22597	49.5782	2.22597	3.97071	1	FAR2P3		Pseudogene	chr2:130690133-130702428:+
ENSG00000048991	49.5782	2.22597	49.5782	2.22597	3.97071	1	R3HDM1		protein_coding	chr2:135531455-135725270:+
ENSG00000232349	49.5782	2.22597	49.5782	2.22597	3.97071	1	YBX1P7		Pseudogene	chr2:132488554-132489088:-
ENSG00000075886	49.5782	2.22597	49.5782	2.22597	3.97071	1	TUBA3D		protein_coding	chr2:131476119-131482934:+
ENSG00000290902	49.5782	2.22597	49.5782	2.22597	3.97071	1	ENSG00000290902		lncRNA	chr2:132304806-132326855:+
ENSG00000234480	49.5782	2.22597	49.5782	2.22597	3.97071	1	MTCO2P18		Pseudogene	chr2:131381840-131382497:-
ENSG00000290599	49.5782	2.22597	49.5782	2.22597	3.97071	1	ENSG00000290599		lncRNA	chr2:130429827-130441413:-
ENSG00000238337	49.5782	2.22597	49.5782	2.22597	3.97071	1	snoU13		smallRNA	chr2:135065632-135065734:-
ENSG00000290594	49.5782	2.22597	49.5782	2.22597	3.97071	1	ENSG00000290594		lncRNA	chr2:131758031-131767107:+
ENSG00000186825	49.5782	2.22597	49.5782	2.22597	3.97071	1	CDRT15P3		Pseudogene	chr2:131795136-131796178:-
ENSG00000248796	49.5782	2.22597	49.5782	2.22597	3.97071	1	MED15P8		Pseudogene	chr2:131201142-131202941:-
ENSG00000228098	49.5782	2.22597	49.5782	2.22597	3.97071	1	ENSG00000228098		Pseudogene	chr2:134816362-134816589:+
ENSG00000227817	49.5782	2.22597	49.5782	2.22597	3.97071	1	ARHGAP42P1		Pseudogene	chr2:131328176-131330857:-
ENSG00000290596	49.5782	2.22597	49.5782	2.22597	3.97071	1	ENSG00000290596		lncRNA	chr2:130416755-130428176:-
ENSG00000279512	49.5782	2.22597	49.5782	2.22597	3.97071	1	ENSG00000279512		TEC	chr2:133117004-133119052:+
ENSG00000239402	49.5782	2.22597	49.5782	2.22597	3.97071	1	CYP4F62P		Pseudogene	chr2:130439285-130440296:-
ENSG00000234939	49.5782	2.22597	49.5782	2.22597	3.97071	1	MTND2P18		Pseudogene	chr2:131384461-131385490:-
ENSG00000283303	49.5782	2.22597	49.5782	2.22597	3.97071	1	ENSG00000283303		lncRNA	chr2:131363364-131364881:+
ENSG00000226953	49.5782	2.22597	49.5782	2.22597	3.97071	1	NCKAP5-AS2		lncRNA	chr2:133264968-133285445:+
ENSG00000213222	49.5782	2.22597	49.5782	2.22597	3.97071	1	TOMM40P4		Pseudogene	chr2:131723253-131724279:-
ENSG00000244337	49.5782	2.22597	49.5782	2.22597	3.97071	1	ENSG00000244337		lncRNA	chr2:131958277-131965535:+
ENSG00000176601	49.5782	2.22597	49.5782	2.22597	3.97071	1	MAP3K19	NCGv7	protein_coding	chr2:134964485-135047468:-
ENSG00000231431	49.5782	2.22597	49.5782	2.22597	3.97071	1	FAR2P4		Pseudogene	chr2:131296843-131309068:+
ENSG00000235651	49.5782	2.22597	49.5782	2.22597	3.97071	1	G3BP1P1		Pseudogene	chr2:135510546-135511943:-
ENSG00000196834	49.5782	2.22597	49.5782	2.22597	3.97071	1	POTEI		protein_coding	chr2:130459455-130509707:-
ENSG00000204434	49.5782	2.22597	49.5782	2.22597	3.97071	1	POTEKP		Pseudogene	chr2:131591752-131628147:+
ENSG00000274353	49.5782	2.22597	49.5782	2.22597	3.97071	1	ENSG00000274353		Pseudogene	chr2:131821987-131822920:-
ENSG00000271179	49.5782	2.22597	49.5782	2.22597	3.97071	1	ENSG00000271179		Pseudogene	chr2:132080290-132080755:-
ENSG00000115762	49.5782	2.22597	49.5782	2.22597	3.97071	1	PLEKHB2		protein_coding	chr2:131104847-131353709:+
ENSG00000287463	49.5782	2.22597	49.5782	2.22597	3.97071	1	ENSG00000287463		lncRNA	chr2:134718188-134725474:+
ENSG00000115850	49.5782	2.22597	49.5782	2.22597	3.97071	1	LCT		protein_coding	chr2:135787850-135837184:-
ENSG00000115839	49.5782	2.22597	49.5782	2.22597	3.97071	1	RAB3GAP1		protein_coding	chr2:135052289-135176667:+
ENSG00000082258	49.5782	2.22597	49.5782	2.22597	3.97071	1	CCNT2		protein_coding	chr2:134918235-134959342:+
ENSG00000230803	49.5782	2.22597	49.5782	2.22597	3.97071	1	ENSG00000230803		lncRNA	chr2:132285795-132294377:-
ENSG00000223349	49.5782	2.22597	49.5782	2.22597	3.97071	1	KLF2P3		Pseudogene	chr2:130692243-130693770:-
ENSG00000252705	49.5782	2.22597	49.5782	2.22597	3.97071	1	RNU6-175P		smallRNA	chr2:132406752-132406858:-
ENSG00000228721	49.5782	2.22597	49.5782	2.22597	3.97071	1	ENSG00000228721		Pseudogene	chr2:132911096-132911261:-
ENSG00000284479	49.5782	2.22597	49.5782	2.22597	3.97071	1	SMIM39		protein_coding	chr2:131035092-131035262:+
ENSG00000235615	49.5782	2.22597	49.5782	2.22597	3.97071	1	ENSG00000235615		lncRNA	chr2:131964731-131979873:-
ENSG00000225448	49.5782	2.22597	49.5782	2.22597	3.97071	1	ENSG00000225448		Pseudogene	chr2:131181153-131181369:-
ENSG00000226886	49.5782	2.22597	49.5782	2.22597	3.97071	1	ENSG00000226886		Pseudogene	chr2:132037787-132037993:-
ENSG00000230992	49.5782	2.22597	49.5782	2.22597	3.97071	1	FAM201B		Pseudogene	chr2:132352722-132353318:+
ENSG00000251956	49.5782	2.22597	49.5782	2.22597	3.97071	1	RNU6-617P		smallRNA	chr2:131602790-131602896:+
ENSG00000287414	49.5782	2.22597	49.5782	2.22597	3.97071	1	ENSG00000287414		lncRNA	chr2:132010195-132017000:+
ENSG00000230450	49.5782	2.22597	49.5782	2.22597	3.97071	1	NEK2P4		Pseudogene	chr2:131177618-131178946:-
ENSG00000251757	49.5782	2.22597	49.5782	2.22597	3.97071	1	RNU6-848P		smallRNA	chr2:130622838-130622944:+
ENSG00000214081	49.5782	2.22597	49.5782	2.22597	3.97071	1	CYP4F30P		Pseudogene	chr2:130681229-130681955:+
ENSG00000251973	49.5782	2.22597	49.5782	2.22597	3.97071	1	RNU6-473P		smallRNA	chr2:130497743-130497849:-
ENSG00000214077	49.5782	2.22597	49.5782	2.22597	3.97071	1	GNAQP1		Pseudogene	chr2:131423801-131424867:-
ENSG00000018607	49.5782	2.22597	49.5782	2.22597	3.97071	1	ZNF285CP		Pseudogene	chr2:132309309-132318736:+
ENSG00000121988	49.5782	2.22597	49.5782	2.22597	3.97071	1	ZRANB3	NCGv7	protein_coding	chr2:135136916-135531218:-
ENSG00000252688	49.5782	2.22597	49.5782	2.22597	3.97071	1	RNU6-579P		smallRNA	chr2:133333829-133333930:+
ENSG00000226806	49.5782	2.22597	49.5782	2.22597	3.97071	1	LCT-AS1		lncRNA	chr2:135820191-135823087:+
ENSG00000264973	49.5782	2.22597	49.5782	2.22597	3.97071	1	RN7SL701P		smallRNA	chr2:131874631-131874907:+
ENSG00000144224	49.5782	2.22597	49.5782	2.22597	3.97071	1	UBXN4		protein_coding	chr2:135741734-135785056:+
ENSG00000287151	49.5782	2.22597	49.5782	2.22597	3.97071	1	C2orf27A		lncRNA	chr2:131647990-131767404:+
ENSG00000272769	49.5782	2.22597	49.5782	2.22597	3.97071	1	ENSG00000272769		lncRNA	chr2:132345616-132347302:-
ENSG00000233786	49.5782	2.22597	49.5782	2.22597	3.97071	1	CDC27P1		Pseudogene	chr2:132262328-132263042:+
ENSG00000183840	49.5782	2.22597	49.5782	2.22597	3.97071	1	GPR39		protein_coding	chr2:132416805-132646582:+
ENSG00000176771	49.5782	2.22597	49.5782	2.22597	3.97071	1	NCKAP5		protein_coding	chr2:132671788-133568463:-
ENSG00000233221	49.5782	2.22597	49.5782	2.22597	3.97071	1	ARHGEF4-AS1		lncRNA	chr2:130830978-130836994:-
ENSG00000236956	49.5782	2.22597	49.5782	2.22597	3.97071	1	NF1P8		Pseudogene	chr2:131189834-131198007:-
ENSG00000222921	49.5782	2.22597	49.5782	2.22597	3.97071	1	RNA5SP104		Pseudogene	chr2:134231195-134231312:+
ENSG00000225819	49.5782	2.22597	49.5782	2.22597	3.97071	1	ENSG00000225819		lncRNA	chr2:130515997-130526691:-
ENSG00000233285	49.5782	2.22597	49.5782	2.22597	3.97071	1	MTCYBP10		Pseudogene	chr2:131369062-131369711:-
ENSG00000233729	49.5782	2.22597	49.5782	2.22597	3.97071	1	NCKAP5-AS1		lncRNA	chr2:132915557-132931494:+
ENSG00000227275	49.5782	2.22597	49.5782	2.22597	3.97071	1	MTND6P10		Pseudogene	chr2:131369785-131370301:+
ENSG00000152128	49.5782	2.22597	49.5782	2.22597	3.97071	1	TMEM163		protein_coding	chr2:134455759-134719000:-
ENSG00000152127	49.5782	2.22597	49.5782	2.22597	3.97071	1	MGAT5		protein_coding	chr2:134119983-134454621:+
ENSG00000152102	49.5782	2.22597	49.5782	2.22597	3.97071	1	FAM168B		protein_coding	chr2:131047876-131093460:-
ENSG00000284659	49.5782	2.22597	49.5782	2.22597	3.97071	1	ENSG00000284659		Pseudogene	chr2:131419665-131419784:-
ENSG00000152093	49.5782	2.22597	49.5782	2.22597	3.97071	1	CFC1B		protein_coding	chr2:130521197-130528604:+
ENSG00000237910	49.5782	2.22597	49.5782	2.22597	3.97071	1	MTCO1P18		Pseudogene	chr2:131382643-131384061:-
ENSG00000230065	49.5782	2.22597	49.5782	2.22597	3.97071	1	ENSG00000230065		lncRNA	chr2:132660526-132666990:+
ENSG00000223631	49.5782	2.22597	49.5782	2.22597	3.97071	1	LINC01120		lncRNA	chr2:131402778-131410050:+
ENSG00000236590	49.5782	2.22597	49.5782	2.22597	3.97071	1	MTATP6P4		Pseudogene	chr2:131380916-131381590:-
ENSG00000270930	49.5782	2.22597	49.5782	2.22597	3.97071	1	GRAMD4P8		Pseudogene	chr2:131646704-131648372:-
ENSG00000289534	49.5782	2.22597	49.5782	2.22597	3.97071	1	ENSG00000289534		lncRNA	chr2:134201818-134202890:+
ENSG00000224679	49.5782	2.22597	49.5782	2.22597	3.97071	1	MED15P4		Pseudogene	chr2:131535187-131536988:-
ENSG00000225341	49.5782	2.22597	49.5782	2.22597	3.97071	1	ENSG00000225341		lncRNA	chr2:130530275-130537182:+
ENSG00000235080	49.5782	2.22597	49.5782	2.22597	3.97071	1	MTND5P23		Pseudogene	chr2:131370306-131372075:-
ENSG00000183292	49.5782	2.22597	49.5782	2.22597	3.97071	1	PRSS40A		Pseudogene	chr2:130571659-130580890:+
ENSG00000252829	49.5782	2.22597	49.5782	2.22597	3.97071	1	SCARNA4		smallRNA	chr2:130929762-130929884:-
ENSG00000221288	49.5782	2.22597	49.5782	2.22597	3.97071	1	MIR663B		smallRNA	chr2:132256966-132257080:-
ENSG00000263783	49.5782	2.22597	49.5782	2.22597	3.97071	1	MIR5590		smallRNA	chr2:134857820-134857873:+
ENSG00000163046	49.5782	2.22597	49.5782	2.22597	3.97071	1	ANKRD30BL	NCGv7	protein_coding	chr2:132147591-132257969:-
ENSG00000234060	49.5782	2.22597	49.5782	2.22597	3.97071	1	EDDM3CP		Pseudogene	chr2:134319654-134320078:-
ENSG00000288031	49.5782	2.22597	49.5782	2.22597	3.97071	1	ENSG00000288031		Pseudogene	chr2:131692392-131697954:+
ENSG00000152117	49.5782	2.22597	49.5782	2.22597	3.97071	1	SMPD4BP		Pseudogene	chr2:131492813-131521573:+
ENSG00000136002	49.5782	2.22597	49.5782	2.22597	3.97071	1	ARHGEF4		protein_coding	chr2:130836914-131047263:+
ENSG00000230646	49.5782	2.22597	49.5782	2.22597	3.97071	1	KLF2P2		Pseudogene	chr2:130427731-130429225:+
ENSG00000225594	49.5782	2.22597	49.5782	2.22597	3.97071	1	ENSG00000225594		Pseudogene	chr2:132087289-132102564:+
ENSG00000286697	49.5782	2.22597	49.5782	2.22597	3.97071	1	ENSG00000286697		lncRNA	chr2:134028608-134032597:+
ENSG00000217950	49.5782	2.22597	49.5782	2.22597	3.97071	1	NOC2LP2		Pseudogene	chr2:131442644-131444587:-
ENSG00000276460	49.5782	2.22597	49.5782	2.22597	3.97071	1	ENSG00000276460		Pseudogene	chr2:131398439-131401250:-
ENSG00000284604	49.5782	2.22597	49.5782	2.22597	3.97071	1	ENSG00000284604		lncRNA	chr2:131303037-131355683:+
ENSG00000282944	49.5782	2.22597	49.5782	2.22597	3.97071	1	ENSG00000282944		lncRNA	chr2:130681228-130691691:+
ENSG00000226831	49.5782	2.22597	49.5782	2.22597	3.97071	1	MED15P3		Pseudogene	chr2:131395217-131395542:-
ENSG00000286833	49.5782	2.22597	49.5782	2.22597	3.97071	1	ENSG00000286833		lncRNA	chr2:132347468-132365130:+
ENSG00000226341	43.6378	1.87582	43.6378	1.87582	3.95622	1	MTCYBP39		Pseudogene	chr2:116751158-116751648:+
ENSG00000224869	43.6378	1.87582	43.6378	1.87582	3.95622	1	ENSG00000224869		Pseudogene	chr2:116726453-116726771:-
ENSG00000271667	43.6378	1.87582	43.6378	1.87582	3.95622	1	ENSG00000271667		Pseudogene	chr2:116687218-116687387:-
ENSG00000230950	43.6378	1.87582	43.6378	1.87582	3.95622	1	MTND2P21		Pseudogene	chr2:117025077-117026118:+
ENSG00000235871	43.6378	1.87582	43.6378	1.87582	3.95622	1	ENSG00000235871		Pseudogene	chr2:116818086-116818761:+
ENSG00000227291	43.6378	1.87582	43.6378	1.87582	3.95622	1	ENSG00000227291		Pseudogene	chr2:117180892-117181562:-
ENSG00000286370	43.6378	1.87582	43.6378	1.87582	3.95622	1	ENSG00000286370		lncRNA	chr2:117536387-117539464:+
ENSG00000228898	43.6378	1.87582	43.6378	1.87582	3.95622	1	MTCO1P43		Pseudogene	chr2:117026537-117027024:+
ENSG00000239185	43.6378	1.87582	43.6378	1.87582	3.95622	1	RNU7-190P		smallRNA	chr2:117139715-117139775:-
ENSG00000230158	43.6378	1.87582	43.6378	1.87582	3.95622	1	MTND1P28		Pseudogene	chr2:117023918-117024867:+
ENSG00000274737	22.2655	0.52523	22.2655	0.52523	3.9311	1	ENSG00000274737		lncRNA	chr12:47817451-47817966:-
ENSG00000226426	13.9578	0	13.9578	0	3.90283	1	ENSG00000226426		lncRNA	chr10:64036345-64037280:-
ENSG00000115866	46.8537	2.22597	46.8537	2.22597	3.89082	1	DARS1		protein_coding	chr2:135905881-135986100:-
ENSG00000214070	46.8537	2.22597	46.8537	2.22597	3.89082	1	MANEALP1		Pseudogene	chr2:135897955-135898978:-
ENSG00000231890	46.8537	2.22597	46.8537	2.22597	3.89082	1	DARS1-AS1		lncRNA	chr2:135985124-136022593:+
ENSG00000251859	16.6154	0.200087	16.6154	0.200087	3.87563	1	RNU6-1288P		smallRNA	chr2:14274622-14274725:-
ENSG00000230448	16.6154	0.200087	16.6154	0.200087	3.87563	1	LINC00276		lncRNA	chr2:13710531-14400963:-
ENSG00000229370	16.6154	0.200087	16.6154	0.200087	3.87563	1	ENSG00000229370		lncRNA	chr2:13537673-13609168:+
ENSG00000227718	16.6154	0.200087	16.6154	0.200087	3.87563	1	ENSG00000227718		lncRNA	chr2:13723048-13758152:+
ENSG00000226312	24.2978	0.725317	24.2978	0.725317	3.87408	1	CFLAR-AS1		lncRNA	chr2:201140278-201157823:-
ENSG00000119013	24.2978	0.725317	24.2978	0.725317	3.87408	1	NDUFB3		protein_coding	chr2:201071433-201085750:+
ENSG00000225796	24.2978	0.725317	24.2978	0.725317	3.87408	1	MTND4P23		Pseudogene	chr2:201213298-201214660:-
ENSG00000224672	24.2978	0.725317	24.2978	0.725317	3.87408	1	RPL17P10		Pseudogene	chr2:201102089-201102957:-
ENSG00000232719	24.2978	0.725317	24.2978	0.725317	3.87408	1	ENSG00000232719		lncRNA	chr2:201101382-201103136:+
ENSG00000222972	24.2978	0.725317	24.2978	0.725317	3.87408	1	RNU6-651P		smallRNA	chr2:201646716-201646820:+
ENSG00000138395	24.2978	0.725317	24.2978	0.725317	3.87408	1	CDK15		protein_coding	chr2:201790461-201895550:+
ENSG00000227736	24.2978	0.725317	24.2978	0.725317	3.87408	1	MTCO3P16		Pseudogene	chr2:201552859-201553612:+
ENSG00000252916	24.2978	0.725317	24.2978	0.725317	3.87408	1	RNU6-762P		smallRNA	chr2:200899020-200899121:+
ENSG00000221489	24.2978	0.725317	24.2978	0.725317	3.87408	1	AC007358.1		smallRNA	chr2:201953257-201953336:-
ENSG00000221374	24.2978	0.725317	24.2978	0.725317	3.87408	1	AC007242.1		smallRNA	chr2:201841129-201841230:+
ENSG00000223092	24.2978	0.725317	24.2978	0.725317	3.87408	1	RNA5SP115		Pseudogene	chr2:200849038-200849144:-
ENSG00000082146	24.2978	0.725317	24.2978	0.725317	3.87408	1	STRADB		protein_coding	chr2:201387858-201480846:+
ENSG00000227348	24.2978	0.725317	24.2978	0.725317	3.87408	1	MTND5P25		Pseudogene	chr2:201212283-201213081:-
ENSG00000183308	24.2978	0.725317	24.2978	0.725317	3.87408	1	ENSG00000183308		lncRNA	chr2:200963263-201009102:+
ENSG00000289026	24.2978	0.725317	24.2978	0.725317	3.87408	1	ENSG00000289026		lncRNA	chr2:202032072-202032838:+
ENSG00000082153	24.2978	0.725317	24.2978	0.725317	3.87408	1	BZW1		protein_coding	chr2:200810594-200827338:+
ENSG00000235579	24.2978	0.725317	24.2978	0.725317	3.87408	1	RPL38P5		Pseudogene	chr2:201162484-201162680:-
ENSG00000227841	24.2978	0.725317	24.2978	0.725317	3.87408	1	MTND5P31		Pseudogene	chr2:201556892-201558265:+
ENSG00000082126	24.2978	0.725317	24.2978	0.725317	3.87408	1	MPP4		protein_coding	chr2:201644870-201698694:-
ENSG00000287133	24.2978	0.725317	24.2978	0.725317	3.87408	1	ENSG00000287133		lncRNA	chr2:201643398-201645990:+
ENSG00000155749	24.2978	0.725317	24.2978	0.725317	3.87408	1	FLACC1		protein_coding	chr2:201288271-201357398:-
ENSG00000213090	24.2978	0.725317	24.2978	0.725317	3.87408	1	SCYL2P1		Pseudogene	chr2:201410544-201413308:-
ENSG00000252759	24.2978	0.725317	24.2978	0.725317	3.87408	1	Y_RNA		smallRNA	chr2:200863152-200863247:-
ENSG00000241790	24.2978	0.725317	24.2978	0.725317	3.87408	1	ENO1P4		Pseudogene	chr2:201621646-201623430:-
ENSG00000115993	24.2978	0.725317	24.2978	0.725317	3.87408	1	TRAK2		protein_coding	chr2:201377207-201451500:-
ENSG00000231124	24.2978	0.725317	24.2978	0.725317	3.87408	1	UBE2V1P11		Pseudogene	chr2:201824548-201824832:+
ENSG00000291279	24.2978	0.725317	24.2978	0.725317	3.87408	1	ENSG00000291279		lncRNA	chr2:200740821-200762215:+
ENSG00000003400	24.2978	0.725317	24.2978	0.725317	3.87408	1	CASP10	NCGv7	protein_coding	chr2:201182872-201229428:+
ENSG00000221530	24.2978	0.725317	24.2978	0.725317	3.87408	1	AC005037.2		smallRNA	chr2:200843186-200843299:-
ENSG00000234731	24.2978	0.725317	24.2978	0.725317	3.87408	1	MTND4LP16		Pseudogene	chr2:201554096-201554390:+
ENSG00000155755	24.2978	0.725317	24.2978	0.725317	3.87408	1	TMEM237		protein_coding	chr2:201620184-201643570:-
ENSG00000225695	24.2978	0.725317	24.2978	0.725317	3.87408	1	HNRNPA1P35		Pseudogene	chr2:201063089-201064051:+
ENSG00000212184	24.2978	0.725317	24.2978	0.725317	3.87408	1	RNU6-440P		smallRNA	chr2:201927439-201927543:+
ENSG00000003402	24.2978	0.725317	24.2978	0.725317	3.87408	1	CFLAR	AC	protein_coding	chr2:201116154-201176687:+
ENSG00000252148	24.2978	0.725317	24.2978	0.725317	3.87408	1	RNU6-1206P		smallRNA	chr2:201079842-201079944:+
ENSG00000289698	24.2978	0.725317	24.2978	0.725317	3.87408	1	ENSG00000289698		lncRNA	chr2:201273053-201277529:+
ENSG00000207116	24.2978	0.725317	24.2978	0.725317	3.87408	1	RNU6-31P		smallRNA	chr2:200830009-200830116:+
ENSG00000290906	24.2978	0.725317	24.2978	0.725317	3.87408	1	ENSG00000290906		lncRNA	chr2:200762308-200794239:+
ENSG00000226658	24.2978	0.725317	24.2978	0.725317	3.87408	1	RPL23AP30		Pseudogene	chr2:201066691-201067191:+
ENSG00000013441	24.2978	0.725317	24.2978	0.725317	3.87408	1	CLK1		protein_coding	chr2:200853009-200864691:-
ENSG00000244301	24.2978	0.725317	24.2978	0.725317	3.87408	1	AOX3P		Pseudogene	chr2:200678233-200732539:+
ENSG00000003393	24.2978	0.725317	24.2978	0.725317	3.87408	1	ALS2		protein_coding	chr2:201700267-201782112:-
ENSG00000238829	24.2978	0.725317	24.2978	0.725317	3.87408	1	RNU7-45P		smallRNA	chr2:201141904-201141966:+
ENSG00000202137	24.2978	0.725317	24.2978	0.725317	3.87408	1	Y_RNA		smallRNA	chr2:201808681-201808782:+
ENSG00000230408	24.2978	0.725317	24.2978	0.725317	3.87408	1	BZW1-AS1		lncRNA	chr2:200780495-200812170:-
ENSG00000240344	24.2978	0.725317	24.2978	0.725317	3.87408	1	PPIL3		protein_coding	chr2:200870907-200889303:-
ENSG00000235318	24.2978	0.725317	24.2978	0.725317	3.87408	1	MTND4LP13		Pseudogene	chr2:201214653-201214950:-
ENSG00000115942	24.2978	0.725317	24.2978	0.725317	3.87408	1	ORC2		protein_coding	chr2:200908977-200963680:-
ENSG00000237166	24.2978	0.725317	24.2978	0.725317	3.87408	1	LINC01792		lncRNA	chr2:200711535-200735203:-
ENSG00000224590	24.2978	0.725317	24.2978	0.725317	3.87408	1	MTND3P16		Pseudogene	chr2:201553688-201554031:+
ENSG00000284084	24.2978	0.725317	24.2978	0.725317	3.87408	1	AOX3P-AOX2P		lncRNA	chr2:200695723-200748040:+
ENSG00000201499	24.2978	0.725317	24.2978	0.725317	3.87408	1	RNU6-312P		smallRNA	chr2:200881715-200881821:-
ENSG00000232133	24.2978	0.725317	24.2978	0.725317	3.87408	1	IMPDH1P10		Pseudogene	chr2:201137516-201140027:-
ENSG00000155744	24.2978	0.725317	24.2978	0.725317	3.87408	1	FAM126B	NCGv7	protein_coding	chr2:200973718-201071671:-
ENSG00000230799	24.2978	0.725317	24.2978	0.725317	3.87408	1	RPS2P16		Pseudogene	chr2:201762737-201763573:+
ENSG00000155754	24.2978	0.725317	24.2978	0.725317	3.87408	1	C2CD6	NCGv7	protein_coding	chr2:201487421-201619178:-
ENSG00000064012	24.2978	0.725317	24.2978	0.725317	3.87408	1	CASP8	NCGv7;AC	protein_coding	chr2:201233443-201361836:+
ENSG00000234842	24.2978	0.725317	24.2978	0.725317	3.87408	1	MTCO2P16		Pseudogene	chr2:201549631-201550307:+
ENSG00000224299	24.2978	0.725317	24.2978	0.725317	3.87408	1	MTATP6P16		Pseudogene	chr2:201550524-201551049:+
ENSG00000234431	24.2978	0.725317	24.2978	0.725317	3.87408	1	ENSG00000234431		lncRNA	chr2:201166965-201167546:+
ENSG00000263947	24.2978	0.725317	24.2978	0.725317	3.87408	1	RN7SL694P		smallRNA	chr2:200927544-200927811:+
ENSG00000201737	24.2978	0.725317	24.2978	0.725317	3.87408	1	RNU1-133P		smallRNA	chr2:200775584-200775750:+
ENSG00000202008	24.2978	0.725317	24.2978	0.725317	3.87408	1	Y_RNA		smallRNA	chr2:201423513-201423604:+
ENSG00000249177	24.2978	0.725317	24.2978	0.725317	3.87408	1	MTND4P29		Pseudogene	chr2:201554384-201556051:+
ENSG00000290905	24.2978	0.725317	24.2978	0.725317	3.87408	1	ENSG00000290905		lncRNA	chr2:200695734-200734109:+
ENSG00000243478	24.2978	0.725317	24.2978	0.725317	3.87408	1	AOX2P		Pseudogene	chr2:200738608-200791630:+
ENSG00000196290	24.2978	0.725317	24.2978	0.725317	3.87408	1	NIF3L1		protein_coding	chr2:200889327-200903938:+
ENSG00000272088	29.2556	1.10048	29.2556	1.10048	3.84841	1	ENSG00000272088		lncRNA	chr1:3487246-3487627:+
ENSG00000162591	29.2556	1.10048	29.2556	1.10048	3.84841	1	MEGF6		protein_coding	chr1:3487951-3611508:-
ENSG00000221165	13.3102	0	13.3102	0	3.83897	1	AL359983.1		smallRNA	chr1:245370334-245370419:+
ENSG00000201758	13.1315	0	13.1315	0	3.82085	1	RN7SKP55		smallRNA	chr1:244943910-244944216:+
ENSG00000272195	13.1315	0	13.1315	0	3.82085	1	ENSG00000272195		lncRNA	chr1:244969350-244971088:-
ENSG00000252282	13.1315	0	13.1315	0	3.82085	1	RNU6-1089P		smallRNA	chr1:245023015-245023118:+
ENSG00000273175	13.1315	0	13.1315	0	3.82085	1	ENSG00000273175		lncRNA	chr1:244863782-244865295:+
ENSG00000251754	13.1315	0	13.1315	0	3.82085	1	RNU6-999P		smallRNA	chr1:245043928-245044032:+
ENSG00000153187	13.1315	0	13.1315	0	3.82085	1	HNRNPU	NCGv7	protein_coding	chr1:244840638-244864560:-
ENSG00000252073	13.1315	0	13.1315	0	3.82085	1	RNU6-947P		smallRNA	chr1:244954858-244954963:+
ENSG00000287601	13.1315	0	13.1315	0	3.82085	1	ENSG00000287601		lncRNA	chr1:244834374-244835011:-
ENSG00000203666	13.1315	0	13.1315	0	3.82085	1	EFCAB2		protein_coding	chr1:244969682-245127164:+
ENSG00000232192	13.1315	0	13.1315	0	3.82085	1	KIF26B-AS1		lncRNA	chr1:245206444-245234501:-
ENSG00000201170	13.1315	0	13.1315	0	3.82085	1	RNU1-132P		smallRNA	chr1:245133927-245134090:-
ENSG00000223353	13.1315	0	13.1315	0	3.82085	1	ENSG00000223353		Pseudogene	chr1:245123471-245124450:-
ENSG00000203667	13.1315	0	13.1315	0	3.82085	1	COX20		protein_coding	chr1:244835616-244845057:+
ENSG00000232793	13.1315	0	13.1315	0	3.82085	1	DNAJC19P8		Pseudogene	chr1:245282831-245283089:-
ENSG00000116151	28.541	1.10048	28.541	1.10048	3.81393	1	MORN1	NCGv7	protein_coding	chr1:2321253-2391707:-
ENSG00000157870	28.541	1.10048	28.541	1.10048	3.81393	1	PRXL2B		protein_coding	chr1:2586491-2591469:+
ENSG00000272420	28.541	1.10048	28.541	1.10048	3.81393	1	ENSG00000272420		lncRNA	chr1:2363061-2363628:-
ENSG00000234396	28.541	1.10048	28.541	1.10048	3.81393	1	ENSG00000234396		lncRNA	chr1:2212523-2220738:+
ENSG00000287828	28.541	1.10048	28.541	1.10048	3.81393	1	ENSG00000287828		lncRNA	chr1:3313052-3323149:-
ENSG00000157881	28.541	1.10048	28.541	1.10048	3.81393	1	PANK4		protein_coding	chr1:2508537-2526597:-
ENSG00000157873	28.541	1.10048	28.541	1.10048	3.81393	1	TNFRSF14	NCGv7;AC	protein_coding	chr1:2555639-2565382:+
ENSG00000157933	28.541	1.10048	28.541	1.10048	3.81393	1	SKI	NCGv7;AC	protein_coding	chr1:2227388-2310213:+
ENSG00000226286	28.541	1.10048	28.541	1.10048	3.81393	1	ENSG00000226286		lncRNA	chr1:3132927-3133709:-
ENSG00000285945	28.541	1.10048	28.541	1.10048	3.81393	1	ENSG00000285945		lncRNA	chr1:2768091-2784733:+
ENSG00000157911	28.541	1.10048	28.541	1.10048	3.81393	1	PEX10		protein_coding	chr1:2403964-2413797:-
ENSG00000157916	28.541	1.10048	28.541	1.10048	3.81393	1	RER1		protein_coding	chr1:2391775-2405442:+
ENSG00000287356	28.541	1.10048	28.541	1.10048	3.81393	1	ENSG00000287356		lncRNA	chr1:2315040-2323085:+
ENSG00000272235	28.541	1.10048	28.541	1.10048	3.81393	1	ENSG00000272235		lncRNA	chr1:3306636-3310096:-
ENSG00000130762	28.541	1.10048	28.541	1.10048	3.81393	1	ARHGEF16		protein_coding	chr1:3454665-3481113:+
ENSG00000279839	28.541	1.10048	28.541	1.10048	3.81393	1	ENSG00000279839		TEC	chr1:3205988-3208664:+
ENSG00000224387	28.541	1.10048	28.541	1.10048	3.81393	1	ENSG00000224387		lncRNA	chr1:2492300-2493258:-
ENSG00000289610	28.541	1.10048	28.541	1.10048	3.81393	1	ENSG00000289610		lncRNA	chr1:2585610-2586060:+
ENSG00000177133	28.541	1.10048	28.541	1.10048	3.81393	1	PRDM16-DT		lncRNA	chr1:3059611-3069091:-
ENSG00000169717	28.541	1.10048	28.541	1.10048	3.81393	1	ACTRT2		protein_coding	chr1:3021467-3022903:+
ENSG00000286518	28.541	1.10048	28.541	1.10048	3.81393	1	ENSG00000286518		lncRNA	chr1:3367815-3373928:-
ENSG00000272161	28.541	1.10048	28.541	1.10048	3.81393	1	ENSG00000272161		lncRNA	chr1:2326201-2326693:-
ENSG00000237058	28.541	1.10048	28.541	1.10048	3.81393	1	MMEL1-AS1		lncRNA	chr1:2632568-2636620:+
ENSG00000229393	28.541	1.10048	28.541	1.10048	3.81393	1	ENSG00000229393		lncRNA	chr1:2493437-2494479:-
ENSG00000272449	28.541	1.10048	28.541	1.10048	3.81393	1	ENSG00000272449		lncRNA	chr1:2530064-2547471:+
ENSG00000197921	28.541	1.10048	28.541	1.10048	3.81393	1	HES5		protein_coding	chr1:2528745-2530263:-
ENSG00000284745	28.541	1.10048	28.541	1.10048	3.81393	1	ENSG00000284745		lncRNA	chr1:2960658-2968707:-
ENSG00000142611	28.541	1.10048	28.541	1.10048	3.81393	1	PRDM16	NCGv7;AC	protein_coding	chr1:3069168-3438621:+
ENSG00000149527	28.541	1.10048	28.541	1.10048	3.81393	1	PLCH2	NCGv7	protein_coding	chr1:2425980-2505532:+
ENSG00000283259	28.541	1.10048	28.541	1.10048	3.81393	1	ENSG00000283259		lncRNA	chr1:2773603-2776473:+
ENSG00000287396	28.541	1.10048	28.541	1.10048	3.81393	1	ENSG00000287396		lncRNA	chr1:2814056-2817767:+
ENSG00000228037	28.541	1.10048	28.541	1.10048	3.81393	1	ENSG00000228037		lncRNA	chr1:2581560-2584533:+
ENSG00000142606	28.541	1.10048	28.541	1.10048	3.81393	1	MMEL1	NCGv7	protein_coding	chr1:2590639-2633016:-
ENSG00000238164	28.541	1.10048	28.541	1.10048	3.81393	1	TNFRSF14-AS1		lncRNA	chr1:2549920-2557031:-
ENSG00000269896	28.541	1.10048	28.541	1.10048	3.81393	1	ENSG00000269896		Pseudogene	chr1:2350414-2352820:-
ENSG00000225931	28.541	1.10048	28.541	1.10048	3.81393	1	ENSG00000225931		TEC	chr1:2566410-2569888:+
ENSG00000233234	28.541	1.10048	28.541	1.10048	3.81393	1	ENSG00000233234		lncRNA	chr1:2811850-2812692:-
ENSG00000231630	28.541	1.10048	28.541	1.10048	3.81393	1	ENSG00000231630		lncRNA	chr1:2814432-2814998:-
ENSG00000256066	49.5782	2.67617	49.5782	2.67617	3.78224	1	AC013269.1		Pseudogene	chr2:130463386-130463694:-
ENSG00000231612	12.5509	0	12.5509	0	3.76032	1	ENSG00000231612		lncRNA	chr1:245673732-245676478:-
ENSG00000162849	12.5509	0	12.5509	0	3.76032	1	KIF26B		protein_coding	chr1:245154985-245709432:+
ENSG00000211573	21.3499	0.725317	21.3499	0.725317	3.69534	1	AC125238.1		smallRNA	chr2:203764707-203764798:-
ENSG00000184924	28.474	1.27556	28.474	1.27556	3.69515	1	PTRHD1		protein_coding	chr2:24789728-24793391:-
ENSG00000235497	28.474	1.27556	28.474	1.27556	3.69515	1	LINC02923		lncRNA	chr2:23375229-23381299:-
ENSG00000251805	28.474	1.27556	28.474	1.27556	3.69515	1	SCARNA21		smallRNA	chr2:24273614-24273741:-
ENSG00000286829	28.474	1.27556	28.474	1.27556	3.69515	1	ENSG00000286829		lncRNA	chr2:24402995-24413292:+
ENSG00000206732	28.474	1.27556	28.474	1.27556	3.69515	1	RNU6-936P		smallRNA	chr2:24676309-24676415:+
ENSG00000119782	28.474	1.27556	28.474	1.27556	3.69515	1	FKBP1B	DriverDBv3	protein_coding	chr2:24049701-24063681:+
ENSG00000202430	28.474	1.27556	28.474	1.27556	3.69515	1	RNA5SP88		Pseudogene	chr2:24564630-24564738:-
ENSG00000219626	28.474	1.27556	28.474	1.27556	3.69515	1	FAM228B		protein_coding	chr2:24076526-24169640:+
ENSG00000271936	28.474	1.27556	28.474	1.27556	3.69515	1	ENSG00000271936		lncRNA	chr2:24825610-24826717:+
ENSG00000224361	28.474	1.27556	28.474	1.27556	3.69515	1	ENSG00000224361		lncRNA	chr2:23507043-23524344:-
ENSG00000279526	28.474	1.27556	28.474	1.27556	3.69515	1	ENSG00000279526		TEC	chr2:23616499-23618000:-
ENSG00000242628	28.474	1.27556	28.474	1.27556	3.69515	1	ENSG00000242628		lncRNA	chr2:24210650-24222201:+
ENSG00000233747	28.474	1.27556	28.474	1.27556	3.69515	1	RPL36AP13		Pseudogene	chr2:24334512-24335152:+
ENSG00000186453	28.474	1.27556	28.474	1.27556	3.69515	1	FAM228A		protein_coding	chr2:24175053-24200849:+
ENSG00000223754	28.474	1.27556	28.474	1.27556	3.69515	1	ENSG00000223754		lncRNA	chr2:24199839-24201698:-
ENSG00000115128	28.474	1.27556	28.474	1.27556	3.69515	1	SF3B6		protein_coding	chr2:24067586-24076373:-
ENSG00000163026	28.474	1.27556	28.474	1.27556	3.69515	1	WDCP	AC	protein_coding	chr2:24029347-24049575:-
ENSG00000119778	28.474	1.27556	28.474	1.27556	3.69515	1	ATAD2B		protein_coding	chr2:23748664-23927123:-
ENSG00000198399	28.474	1.27556	28.474	1.27556	3.69515	1	ITSN2		protein_coding	chr2:24202864-24360536:-
ENSG00000276087	28.474	1.27556	28.474	1.27556	3.69515	1	ENSG00000276087		protein_coding	chr2:24124366-24190436:+
ENSG00000283031	28.474	1.27556	28.474	1.27556	3.69515	1	ENSG00000283031		lncRNA	chr2:23667208-23685453:-
ENSG00000222940	28.474	1.27556	28.474	1.27556	3.69515	1	RNU6-370P		smallRNA	chr2:24045835-24045938:+
ENSG00000138092	28.474	1.27556	28.474	1.27556	3.69515	1	CENPO		protein_coding	chr2:24793136-24822376:+
ENSG00000224464	28.474	1.27556	28.474	1.27556	3.69515	1	PGAM1P6		Pseudogene	chr2:23872268-23873014:-
ENSG00000084676	28.474	1.27556	28.474	1.27556	3.69515	1	NCOA1	IntOGen-DriverGenes;AC	protein_coding	chr2:24491254-24770702:+
ENSG00000173960	28.474	1.27556	28.474	1.27556	3.69515	1	UBXN2A		protein_coding	chr2:23927285-24004909:+
ENSG00000232642	28.474	1.27556	28.474	1.27556	3.69515	1	ENSG00000232642		lncRNA	chr2:24165884-24175005:-
ENSG00000234946	28.474	1.27556	28.474	1.27556	3.69515	1	SDHCP3		Pseudogene	chr2:23943846-23944351:+
ENSG00000119771	28.474	1.27556	28.474	1.27556	3.69515	1	KLHL29		protein_coding	chr2:23385179-23708611:+
ENSG00000115129	28.474	1.27556	28.474	1.27556	3.69515	1	TP53I3		protein_coding	chr2:24077433-24085861:-
ENSG00000205639	28.474	1.27556	28.474	1.27556	3.69515	1	MFSD2B		protein_coding	chr2:24010081-24063321:+
ENSG00000176732	28.474	1.27556	28.474	1.27556	3.69515	1	PFN4		protein_coding	chr2:24114809-24123464:-
ENSG00000238111	28.474	1.27556	28.474	1.27556	3.69515	1	RPS13P4		Pseudogene	chr2:23900693-23901149:+
ENSG00000232994	21.3052	0.725317	21.3052	0.725317	3.69245	1	RPL7P14		Pseudogene	chr2:203040108-203040899:+
ENSG00000280012	11.8139	0	11.8139	0	3.67964	1	RPL23AP61		Pseudogene	chr10:46063249-46063714:-
ENSG00000233031	20.9033	0.725317	20.9033	0.725317	3.66621	1	ENSG00000233031		Pseudogene	chr2:203672175-203672423:-
ENSG00000224791	20.9033	0.725317	20.9033	0.725317	3.66621	1	KRT18P39		Pseudogene	chr2:203764295-203765593:-
ENSG00000238770	20.9033	0.725317	20.9033	0.725317	3.66621	1	snoU13		smallRNA	chr2:202081875-202081978:+
ENSG00000271852	20.9033	0.725317	20.9033	0.725317	3.66621	1	SNORD11B		smallRNA	chr2:202291332-202291421:+
ENSG00000238317	20.9033	0.725317	20.9033	0.725317	3.66621	1	SNORD11		smallRNA	chr2:202293049-202293136:+
ENSG00000228513	20.9033	0.725317	20.9033	0.725317	3.66621	1	ENSG00000228513		Pseudogene	chr2:203061314-203062403:-
ENSG00000233134	20.9033	0.725317	20.9033	0.725317	3.66621	1	MTND3P17		Pseudogene	chr2:202617284-202617627:+
ENSG00000227890	20.9033	0.725317	20.9033	0.725317	3.66621	1	PSMA2P3		Pseudogene	chr2:202179297-202179971:+
ENSG00000264041	20.9033	0.725317	20.9033	0.725317	3.66621	1	RN7SL670P		smallRNA	chr2:203259604-203259895:+
ENSG00000241221	20.9033	0.725317	20.9033	0.725317	3.66621	1	MTND4LP17		Pseudogene	chr2:202617695-202617987:+
ENSG00000138380	20.9033	0.725317	20.9033	0.725317	3.66621	1	CARF	NCGv7	protein_coding	chr2:202912214-202988263:+
ENSG00000232479	20.9033	0.725317	20.9033	0.725317	3.66621	1	KRT8P52		Pseudogene	chr2:202924609-202925904:+
ENSG00000144426	20.9033	0.725317	20.9033	0.725317	3.66621	1	NBEAL1		protein_coding	chr2:203014608-203226378:+
ENSG00000270664	20.9033	0.725317	20.9033	0.725317	3.66621	1	ENSG00000270664		Pseudogene	chr2:202995194-202995403:+
ENSG00000236634	20.9033	0.725317	20.9033	0.725317	3.66621	1	ENSG00000236634		lncRNA	chr2:204470076-204473837:-
ENSG00000212534	20.9033	0.725317	20.9033	0.725317	3.66621	1	SNORD70		smallRNA	chr2:202276431-202276518:+
ENSG00000213925	20.9033	0.725317	20.9033	0.725317	3.66621	1	NPM1P33		Pseudogene	chr2:203772631-203773502:-
ENSG00000173166	20.9033	0.725317	20.9033	0.725317	3.66621	1	RAPH1		protein_coding	chr2:203394345-203535335:-
ENSG00000233311	20.9033	0.725317	20.9033	0.725317	3.66621	1	MTCO1P54		Pseudogene	chr2:202619185-202619896:-
ENSG00000234714	20.9033	0.725317	20.9033	0.725317	3.66621	1	ENSG00000234714		lncRNA	chr2:204090457-204109849:+
ENSG00000138439	20.9033	0.725317	20.9033	0.725317	3.66621	1	FAM117B	NCGv7	protein_coding	chr2:202634969-202769757:+
ENSG00000223825	20.9033	0.725317	20.9033	0.725317	3.66621	1	DAZAP2P1		Pseudogene	chr2:202201384-202201886:-
ENSG00000212309	20.9033	0.725317	20.9033	0.725317	3.66621	1	SNORD70		smallRNA	chr2:202278108-202278192:+
ENSG00000237843	20.9033	0.725317	20.9033	0.725317	3.66621	1	ENSG00000237843		lncRNA	chr2:204473834-204507672:+
ENSG00000235433	20.9033	0.725317	20.9033	0.725317	3.66621	1	MTATP6P17		Pseudogene	chr2:202615769-202616440:+
ENSG00000272966	20.9033	0.725317	20.9033	0.725317	3.66621	1	ENSG00000272966		lncRNA	chr2:202336739-202337200:+
ENSG00000226261	20.9033	0.725317	20.9033	0.725317	3.66621	1	PIMREGP1		Pseudogene	chr2:202336024-202336727:-
ENSG00000237542	20.9033	0.725317	20.9033	0.725317	3.66621	1	MTCO3P17		Pseudogene	chr2:202616700-202617212:+
ENSG00000286223	20.9033	0.725317	20.9033	0.725317	3.66621	1	ENSG00000286223		lncRNA	chr2:202302122-202303614:-
ENSG00000055044	20.9033	0.725317	20.9033	0.725317	3.66621	1	NOP58	NCGv7	protein_coding	chr2:202265736-202303661:+
ENSG00000202059	20.9033	0.725317	20.9033	0.725317	3.66621	1	SNORA1		smallRNA	chr2:203052285-203052418:-
ENSG00000138443	20.9033	0.725317	20.9033	0.725317	3.66621	1	ABI2		protein_coding	chr2:203328280-203447728:+
ENSG00000287041	20.9033	0.725317	20.9033	0.725317	3.66621	1	ENSG00000287041		lncRNA	chr2:202137570-202149627:-
ENSG00000240761	20.9033	0.725317	20.9033	0.725317	3.66621	1	ENSG00000240761		Pseudogene	chr2:202773720-202774360:-
ENSG00000163599	20.9033	0.725317	20.9033	0.725317	3.66621	1	CTLA4		protein_coding	chr2:203853888-203873965:+
ENSG00000116030	20.9033	0.725317	20.9033	0.725317	3.66621	1	SUMO1		protein_coding	chr2:202206182-202238599:-
ENSG00000222035	20.9033	0.725317	20.9033	0.725317	3.66621	1	KIAA2012-AS1		lncRNA	chr2:202075410-202117062:-
ENSG00000182329	20.9033	0.725317	20.9033	0.725317	3.66621	1	KIAA2012		protein_coding	chr2:202073255-202205188:+
ENSG00000236047	20.9033	0.725317	20.9033	0.725317	3.66621	1	RPL13AP12		Pseudogene	chr2:202520401-202520989:+
ENSG00000237271	20.9033	0.725317	20.9033	0.725317	3.66621	1	ENSG00000237271		lncRNA	chr2:204219984-204234985:-
ENSG00000289294	20.9033	0.725317	20.9033	0.725317	3.66621	1	ENSG00000289294		lncRNA	chr2:203237261-203239295:-
ENSG00000138442	20.9033	0.725317	20.9033	0.725317	3.66621	1	WDR12	NCGv7	protein_coding	chr2:202874261-203014798:-
ENSG00000242696	20.9033	0.725317	20.9033	0.725317	3.66621	1	RN7SL40P		smallRNA	chr2:202357121-202357417:-
ENSG00000231903	20.9033	0.725317	20.9033	0.725317	3.66621	1	ENSG00000231903		lncRNA	chr2:202178660-202179391:-
ENSG00000163600	20.9033	0.725317	20.9033	0.725317	3.66621	1	ICOS		protein_coding	chr2:203936763-203961577:+
ENSG00000224463	20.9033	0.725317	20.9033	0.725317	3.66621	1	RPL39P14		Pseudogene	chr2:202231696-202231849:+
ENSG00000225124	20.9033	0.725317	20.9033	0.725317	3.66621	1	RPL23AP36		Pseudogene	chr2:203074685-203075142:-
ENSG00000238285	20.9033	0.725317	20.9033	0.725317	3.66621	1	MRPL50P2		Pseudogene	chr2:203315390-203315871:-
ENSG00000225304	20.9033	0.725317	20.9033	0.725317	3.66621	1	ENSG00000225304		Pseudogene	chr2:204379095-204379792:+
ENSG00000264275	20.9033	0.725317	20.9033	0.725317	3.66621	1	RN7SL753P		smallRNA	chr2:202333439-202333728:+
ENSG00000233459	20.9033	0.725317	20.9033	0.725317	3.66621	1	ENSG00000233459		Pseudogene	chr2:203634577-203636016:-
ENSG00000233579	20.9033	0.725317	20.9033	0.725317	3.66621	1	KRT8P15		Pseudogene	chr2:202840331-202841781:-
ENSG00000204196	20.9033	0.725317	20.9033	0.725317	3.66621	1	RPL12P16		Pseudogene	chr2:203190780-203191277:+
ENSG00000119004	20.9033	0.725317	20.9033	0.725317	3.66621	1	CYP20A1		protein_coding	chr2:203238977-203306026:+
ENSG00000270915	20.9033	0.725317	20.9033	0.725317	3.66621	1	H3P8		Pseudogene	chr2:202505012-202505343:-
ENSG00000233888	20.9033	0.725317	20.9033	0.725317	3.66621	1	MTCO2P17		Pseudogene	chr2:202614853-202615529:+
ENSG00000235951	20.9033	0.725317	20.9033	0.725317	3.66621	1	ENSG00000235951		Pseudogene	chr2:204065706-204067363:+
ENSG00000273209	20.9033	0.725317	20.9033	0.725317	3.66621	1	ENSG00000273209		lncRNA	chr2:202032770-202033537:-
ENSG00000236681	20.9033	0.725317	20.9033	0.725317	3.66621	1	DSTNP5		Pseudogene	chr2:204306842-204307364:+
ENSG00000206970	20.9033	0.725317	20.9033	0.725317	3.66621	1	RNU6-474P		smallRNA	chr2:203782037-203782143:+
ENSG00000289490	20.9033	0.725317	20.9033	0.725317	3.66621	1	ENSG00000289490		protein_coding	chr2:202377112-202377168:+
ENSG00000227454	20.9033	0.725317	20.9033	0.725317	3.66621	1	MTND4P30		Pseudogene	chr2:202617983-202618881:+
ENSG00000287524	20.9033	0.725317	20.9033	0.725317	3.66621	1	ENSG00000287524		lncRNA	chr2:204668863-204678698:-
ENSG00000204217	20.9033	0.725317	20.9033	0.725317	3.66621	1	BMPR2	NCGv7	protein_coding	chr2:202376327-202567751:+
ENSG00000273456	20.9033	0.725317	20.9033	0.725317	3.66621	1	ENSG00000273456		lncRNA	chr2:202374769-202376142:-
ENSG00000256458	20.9033	0.725317	20.9033	0.725317	3.66621	1	ENSG00000256458		lncRNA	chr2:203328459-203329226:-
ENSG00000163596	20.9033	0.725317	20.9033	0.725317	3.66621	1	ICA1L		protein_coding	chr2:202773150-202871766:-
ENSG00000155760	20.9033	0.725317	20.9033	0.725317	3.66621	1	FZD7		protein_coding	chr2:202033855-202038441:+
ENSG00000223619	20.9033	0.725317	20.9033	0.725317	3.66621	1	MTCO1P17		Pseudogene	chr2:202614214-202614704:+
ENSG00000178562	20.9033	0.725317	20.9033	0.725317	3.66621	1	CD28	NCGv7	protein_coding	chr2:203706475-203738912:+
ENSG00000272667	49.3103	3.00131	49.3103	3.00131	3.65231	1	ENSG00000272667		lncRNA	chr2:127886556-127887185:+
ENSG00000231401	11.2109	0	11.2109	0	3.6101	1	ENSG00000231401		lncRNA	chr3:8359344-8366427:-
ENSG00000228351	11.2109	0	11.2109	0	3.6101	1	ENSG00000228351		lncRNA	chr3:8079322-8125538:+
ENSG00000253081	11.2109	0	11.2109	0	3.6101	1	RNU4ATAC17P		smallRNA	chr3:8364529-8364648:-
ENSG00000227110	11.2109	0	11.2109	0	3.6101	1	LMCD1-AS1		lncRNA	chr3:7951263-8611924:-
ENSG00000266293	11.2109	0	11.2109	0	3.6101	1	AC069276.1		smallRNA	chr3:8006477-8006561:-
ENSG00000071282	11.2109	0	11.2109	0	3.6101	1	LMCD1	NCGv7	protein_coding	chr3:8501807-8574668:+
ENSG00000150873	13.6229	0.200087	13.6229	0.200087	3.60701	1	C2orf50		protein_coding	chr2:11133128-11151317:+
ENSG00000239899	13.6229	0.200087	13.6229	0.200087	3.60701	1	RN7SL674P		smallRNA	chr2:11584773-11585050:+
ENSG00000251718	13.6229	0.200087	13.6229	0.200087	3.60701	1	RNU2-13P		smallRNA	chr2:11561194-11561306:+
ENSG00000207183	13.6229	0.200087	13.6229	0.200087	3.60701	1	RNU6-843P		smallRNA	chr2:12411398-12411501:-
ENSG00000162976	13.6229	0.200087	13.6229	0.200087	3.60701	1	SLC66A3		protein_coding	chr2:11155198-11178870:+
ENSG00000223360	13.6229	0.200087	13.6229	0.200087	3.60701	1	ENSG00000223360		lncRNA	chr2:12598987-12605145:+
ENSG00000201610	13.6229	0.200087	13.6229	0.200087	3.60701	1	RNA5SP84		Pseudogene	chr2:11517397-11517503:+
ENSG00000230154	13.6229	0.200087	13.6229	0.200087	3.60701	1	AIDAP1		Pseudogene	chr2:11308025-11308941:+
ENSG00000270488	13.6229	0.200087	13.6229	0.200087	3.60701	1	ENSG00000270488		Pseudogene	chr2:10874291-10874567:-
ENSG00000285569	13.6229	0.200087	13.6229	0.200087	3.60701	1	ENSG00000285569		lncRNA	chr2:11405508-11427186:+
ENSG00000115758	13.6229	0.200087	13.6229	0.200087	3.60701	1	ODC1	NCGv7	protein_coding	chr2:10439968-10448327:-
ENSG00000224184	13.6229	0.200087	13.6229	0.200087	3.60701	1	MIR3681HG		lncRNA	chr2:11833926-12702913:+
ENSG00000239053	13.6229	0.200087	13.6229	0.200087	3.60701	1	RNU7-138P		smallRNA	chr2:10744186-10744249:+
ENSG00000290030	13.6229	0.200087	13.6229	0.200087	3.60701	1	ENSG00000290030		lncRNA	chr2:12276707-12277581:-
ENSG00000134324	13.6229	0.200087	13.6229	0.200087	3.60701	1	LPIN1		protein_coding	chr2:11677595-11827409:+
ENSG00000134318	13.6229	0.200087	13.6229	0.200087	3.60701	1	ROCK2		protein_coding	chr2:11179759-11348330:-
ENSG00000196208	13.6229	0.200087	13.6229	0.200087	3.60701	1	GREB1		protein_coding	chr2:11482341-11642788:+
ENSG00000230044	13.6229	0.200087	13.6229	0.200087	3.60701	1	CDK8P1		Pseudogene	chr2:11665369-11665969:-
ENSG00000236162	13.6229	0.200087	13.6229	0.200087	3.60701	1	ENSG00000236162		lncRNA	chr2:10717773-10720952:+
ENSG00000230952	13.6229	0.200087	13.6229	0.200087	3.60701	1	LINC03037		lncRNA	chr2:11357515-11365636:-
ENSG00000228496	13.6229	0.200087	13.6229	0.200087	3.60701	1	ENSG00000228496		lncRNA	chr2:11681434-11683328:+
ENSG00000169006	13.6229	0.200087	13.6229	0.200087	3.60701	1	NTSR2		protein_coding	chr2:11658178-11670195:-
ENSG00000271952	13.6229	0.200087	13.6229	0.200087	3.60701	1	LINC01954		lncRNA	chr2:10844224-10885152:+
ENSG00000243819	13.6229	0.200087	13.6229	0.200087	3.60701	1	RN7SL832P		lncRNA	chr2:10690344-10692099:+
ENSG00000276411	13.6229	0.200087	13.6229	0.200087	3.60701	1	ENSG00000276411		lncRNA	chr2:11673964-11676925:-
ENSG00000224177	13.6229	0.200087	13.6229	0.200087	3.60701	1	LINC00570		lncRNA	chr2:11372612-11403175:+
ENSG00000230790	13.6229	0.200087	13.6229	0.200087	3.60701	1	ENSG00000230790		lncRNA	chr2:11740997-11745301:-
ENSG00000169016	13.6229	0.200087	13.6229	0.200087	3.60701	1	E2F6		protein_coding	chr2:11444375-11466177:-
ENSG00000272275	13.6229	0.200087	13.6229	0.200087	3.60701	1	ENSG00000272275		lncRNA	chr2:10767875-10770058:-
ENSG00000264370	13.6229	0.200087	13.6229	0.200087	3.60701	1	MIR3125		smallRNA	chr2:12737367-12737444:+
ENSG00000265056	13.6229	0.200087	13.6229	0.200087	3.60701	1	MIR548S		smallRNA	chr2:11767444-11767525:+
ENSG00000232056	13.6229	0.200087	13.6229	0.200087	3.60701	1	ENSG00000232056		lncRNA	chr2:10847577-10854955:+
ENSG00000226080	13.6229	0.200087	13.6229	0.200087	3.60701	1	RPL6P4		Pseudogene	chr2:11102142-11102997:+
ENSG00000285876	13.6229	0.200087	13.6229	0.200087	3.60701	1	ENSG00000285876		lncRNA	chr2:13000953-13331683:+
ENSG00000207267	13.6229	0.200087	13.6229	0.200087	3.60701	1	RNU6-1081P		smallRNA	chr2:11233988-11234094:+
ENSG00000225649	13.6229	0.200087	13.6229	0.200087	3.60701	1	ENSG00000225649		lncRNA	chr2:12780593-13007029:-
ENSG00000143870	13.6229	0.200087	13.6229	0.200087	3.60701	1	PDIA6		protein_coding	chr2:10783391-10837977:-
ENSG00000143882	13.6229	0.200087	13.6229	0.200087	3.60701	1	ATP6V1C2		protein_coding	chr2:10721100-10785110:+
ENSG00000226961	13.6229	0.200087	13.6229	0.200087	3.60701	1	PPIAP60		Pseudogene	chr2:11351627-11352118:+
ENSG00000071575	13.6229	0.200087	13.6229	0.200087	3.60701	1	TRIB2	AC	protein_coding	chr2:12716910-12742734:+
ENSG00000289856	13.6229	0.200087	13.6229	0.200087	3.60701	1	ENSG00000289856		lncRNA	chr2:12189604-12192851:-
ENSG00000264010	13.6229	0.200087	13.6229	0.200087	3.60701	1	MIR4429		smallRNA	chr2:11540605-11540677:-
ENSG00000261117	13.6229	0.200087	13.6229	0.200087	3.60701	1	ENSG00000261117		lncRNA	chr2:12715415-12716227:+
ENSG00000206633	13.6229	0.200087	13.6229	0.200087	3.60701	1	SNORA80B		smallRNA	chr2:10446714-10446849:-
ENSG00000238503	13.6229	0.200087	13.6229	0.200087	3.60701	1	SNORD18		smallRNA	chr2:12030303-12030372:-
ENSG00000145063	13.6229	0.200087	13.6229	0.200087	3.60701	1	ENSG00000145063		lncRNA	chr2:11105317-11132821:-
ENSG00000265583	13.6229	0.200087	13.6229	0.200087	3.60701	1	AC011994.1		smallRNA	chr2:11607404-11607505:+
ENSG00000203643	13.6229	0.200087	13.6229	0.200087	3.60701	1	ENSG00000203643		lncRNA	chr2:11721619-11724222:-
ENSG00000265172	13.6229	0.200087	13.6229	0.200087	3.60701	1	MIR4262		smallRNA	chr2:11836933-11836986:-
ENSG00000115761	13.6229	0.200087	13.6229	0.200087	3.60701	1	NOL10		protein_coding	chr2:10562347-10689987:-
ENSG00000234818	13.6229	0.200087	13.6229	0.200087	3.60701	1	ENSG00000234818		lncRNA	chr2:10589166-10604830:+
ENSG00000162975	13.6229	0.200087	13.6229	0.200087	3.60701	1	KCNF1		protein_coding	chr2:10911934-10914225:+
ENSG00000231403	13.6229	0.200087	13.6229	0.200087	3.60701	1	ENSG00000231403		lncRNA	chr2:11388023-11390367:-
ENSG00000257135	13.6229	0.200087	13.6229	0.200087	3.60701	1	ODC1-DT		lncRNA	chr2:10448654-10457693:+
ENSG00000238962	13.6229	0.200087	13.6229	0.200087	3.60701	1	RNU7-176P		smallRNA	chr2:10815485-10815546:-
ENSG00000286427	13.6229	0.200087	13.6229	0.200087	3.60701	1	ENSG00000286427		lncRNA	chr2:12702764-12716557:-
ENSG00000253228	26.5981	1.27556	26.5981	1.27556	3.60027	1	NRBF2P4		Pseudogene	chr8:107983116-107983965:+
ENSG00000275185	10.9876	0	10.9876	0	3.58347	1	ENSG00000275185		lncRNA	chr17:30899110-30899651:+
ENSG00000202174	50.6949	3.47652	50.6949	3.47652	3.52957	1	RNA5-8SP5		Pseudogene	chr2:132253154-132253305:-
ENSG00000231243	17.4194	0.600262	17.4194	0.600262	3.52484	1	ENSG00000231243		lncRNA	chr3:38823902-38825302:+
ENSG00000185313	17.4194	0.600262	17.4194	0.600262	3.52484	1	SCN10A	NCGv7	protein_coding	chr3:38696802-38816286:-
ENSG00000222719	17.4194	0.600262	17.4194	0.600262	3.52484	1	AC116038.2		smallRNA	chr3:38800296-38800394:-
ENSG00000289033	12.6626	0.200087	12.6626	0.200087	3.50902	1	ENSG00000289033		lncRNA	chr2:9996244-10009762:-
ENSG00000205795	12.6626	0.200087	12.6626	0.200087	3.50902	1	CYS1	NCGv7	protein_coding	chr2:10056473-10080944:-
ENSG00000285872	12.6626	0.200087	12.6626	0.200087	3.50902	1	ENSG00000285872		lncRNA	chr2:10287704-10302485:-
ENSG00000264030	12.6626	0.200087	12.6626	0.200087	3.50902	1	RN7SL66P		smallRNA	chr2:10280631-10280891:+
ENSG00000206647	12.6626	0.200087	12.6626	0.200087	3.50902	1	SNORA2		smallRNA	chr2:10155072-10155206:-
ENSG00000115750	12.6626	0.200087	12.6626	0.200087	3.50902	1	TAF1B		protein_coding	chr2:9843443-9934416:+
ENSG00000260077	12.6626	0.200087	12.6626	0.200087	3.50902	1	ENSG00000260077		lncRNA	chr2:10039092-10040663:-
ENSG00000271787	12.6626	0.200087	12.6626	0.200087	3.50902	1	ENSG00000271787		lncRNA	chr2:10054421-10054866:-
ENSG00000188525	12.6626	0.200087	12.6626	0.200087	3.50902	1	ENSG00000188525		lncRNA	chr2:10001757-10006030:-
ENSG00000206898	12.6626	0.200087	12.6626	0.200087	3.50902	1	SNORA51		smallRNA	chr2:10296047-10296180:-
ENSG00000265418	12.6626	0.200087	12.6626	0.200087	3.50902	1	MIR4261		smallRNA	chr2:10192614-10192671:-
ENSG00000115756	12.6626	0.200087	12.6626	0.200087	3.50902	1	HPCAL1		protein_coding	chr2:10302889-10427617:+
ENSG00000233502	12.6626	0.200087	12.6626	0.200087	3.50902	1	ENSG00000233502		lncRNA	chr2:10083781-10086101:+
ENSG00000212558	12.6626	0.200087	12.6626	0.200087	3.50902	1	SNORA26		smallRNA	chr2:10090205-10090319:-
ENSG00000287305	12.6626	0.200087	12.6626	0.200087	3.50902	1	ENSG00000287305		lncRNA	chr2:9939088-9950817:-
ENSG00000134317	12.6626	0.200087	12.6626	0.200087	3.50902	1	GRHL1		protein_coding	chr2:9951693-10002277:+
ENSG00000171848	12.6626	0.200087	12.6626	0.200087	3.50902	1	RRM2		protein_coding	chr2:10120698-10211725:+
ENSG00000269973	12.6626	0.200087	12.6626	0.200087	3.50902	1	ENSG00000269973		lncRNA	chr2:9936360-9939590:+
ENSG00000260476	12.6626	0.200087	12.6626	0.200087	3.50902	1	ENSG00000260476		lncRNA	chr2:10021578-10022825:+
ENSG00000172059	12.6626	0.200087	12.6626	0.200087	3.50902	1	KLF11		protein_coding	chr2:10042849-10054836:+
ENSG00000200246	20.2779	0.875383	20.2779	0.875383	3.5041	1	RNA5SP263		Pseudogene	chr8:32256496-32256623:+
ENSG00000252227	10.273	0	10.273	0	3.4948	1	SNORD36		smallRNA	chr20:48135943-48136023:-
ENSG00000221063	10.273	0	10.273	0	3.4948	1	MIR1296		smallRNA	chr10:63372957-63373048:-
ENSG00000231821	10.1613	0	10.1613	0	3.48043	1	NPM1P48		Pseudogene	chr2:4514204-4515056:-
ENSG00000231532	10.1613	0	10.1613	0	3.48043	1	LINC01249		lncRNA	chr2:4628216-4656498:-
ENSG00000116117	18.1117	0.725317	18.1117	0.725317	3.46952	1	PARD3B		protein_coding	chr2:204545475-205620162:+
ENSG00000201875	18.1117	0.725317	18.1117	0.725317	3.46952	1	RN7SKP178		smallRNA	chr2:205900630-205900958:+
ENSG00000225216	18.1117	0.725317	18.1117	0.725317	3.46952	1	ENSG00000225216		lncRNA	chr2:205756469-205764006:-
ENSG00000223890	18.1117	0.725317	18.1117	0.725317	3.46952	1	ENSG00000223890		Pseudogene	chr2:205253304-205253503:-
ENSG00000118257	18.1117	0.725317	18.1117	0.725317	3.46952	1	NRP2		protein_coding	chr2:205681990-205798133:+
ENSG00000282987	16.7047	0.600262	16.7047	0.600262	3.46776	1	ENSG00000282987		lncRNA	chr3:21006730-21226305:-
ENSG00000183977	16.7047	0.600262	16.7047	0.600262	3.46776	1	PP2D1		protein_coding	chr3:19979961-20012267:-
ENSG00000114166	16.7047	0.600262	16.7047	0.600262	3.46776	1	KAT2B		protein_coding	chr3:20040446-20154404:+
ENSG00000199577	16.7047	0.600262	16.7047	0.600262	3.46776	1	RNU6-822P		smallRNA	chr3:20268965-20269070:-
ENSG00000266745	16.7047	0.600262	16.7047	0.600262	3.46776	1	MIR3135A		smallRNA	chr3:20137565-20137641:+
ENSG00000129810	16.7047	0.600262	16.7047	0.600262	3.46776	1	SGO1	DriverDBv3	protein_coding	chr3:20160593-20186206:-
ENSG00000229468	16.7047	0.600262	16.7047	0.600262	3.46776	1	RPL39P18		Pseudogene	chr3:20012452-20012606:+
ENSG00000206807	16.7047	0.600262	16.7047	0.600262	3.46776	1	RNU6-815P		smallRNA	chr3:20507644-20507756:-
ENSG00000144566	16.7047	0.600262	16.7047	0.600262	3.46776	1	RAB5A		protein_coding	chr3:19947097-19985175:+
ENSG00000221659	16.7047	0.600262	16.7047	0.600262	3.46776	1	AC104441.1		smallRNA	chr3:21138263-21138341:-
ENSG00000201545	16.7047	0.600262	16.7047	0.600262	3.46776	1	RNU4-85P		smallRNA	chr3:19996803-19996925:+
ENSG00000231304	16.7047	0.600262	16.7047	0.600262	3.46776	1	SGO1-AS1		lncRNA	chr3:20174244-21145967:+
ENSG00000289138	16.7047	0.600262	16.7047	0.600262	3.46776	1	ENSG00000289138		lncRNA	chr3:19951702-19953352:+
ENSG00000261734	16.7047	0.600262	16.7047	0.600262	3.46776	1	ENSG00000261734		lncRNA	chr3:20388249-20390562:+
ENSG00000230697	16.7047	0.600262	16.7047	0.600262	3.46776	1	SAP18P3		Pseudogene	chr3:20007852-20008247:-
ENSG00000252442	16.7047	0.600262	16.7047	0.600262	3.46776	1	RNY4P22		smallRNA	chr3:20192782-20192874:-
ENSG00000163576	16.7047	0.600262	16.7047	0.600262	3.46776	1	EFHB		protein_coding	chr3:19879472-19947025:-
ENSG00000232953	16.7047	0.600262	16.7047	0.600262	3.46776	1	HSPA8P18		Pseudogene	chr3:19940269-19943310:-
ENSG00000179774	10.0273	0	10.0273	0	3.46301	1	ATOH7		protein_coding	chr10:68230595-68232113:-
ENSG00000213082	17.933	0.725317	17.933	0.725317	3.45597	1	PPP1R14BP2		Pseudogene	chr2:207681590-207682033:+
ENSG00000225916	17.933	0.725317	17.933	0.725317	3.45597	1	ENSG00000225916		lncRNA	chr2:207226949-207228308:+
ENSG00000235864	17.933	0.725317	17.933	0.725317	3.45597	1	HSPA8P6		Pseudogene	chr2:209072597-209074148:-
ENSG00000199251	17.933	0.725317	17.933	0.725317	3.45597	1	RNU6-664P		smallRNA	chr2:207680533-207680639:-
ENSG00000223433	17.933	0.725317	17.933	0.725317	3.45597	1	RPS29P9		Pseudogene	chr2:207654781-207654951:+
ENSG00000168582	17.933	0.725317	17.933	0.725317	3.45597	1	CRYGA		protein_coding	chr2:208160740-208163589:-
ENSG00000288732	17.933	0.725317	17.933	0.725317	3.45597	1	ENSG00000288732		lncRNA	chr2:210548375-210548950:-
ENSG00000144401	17.933	0.725317	17.933	0.725317	3.45597	1	METTL21A		protein_coding	chr2:207580631-207625928:-
ENSG00000238582	17.933	0.725317	17.933	0.725317	3.45597	1	snoU13		smallRNA	chr2:208074061-208074162:-
ENSG00000213081	17.933	0.725317	17.933	0.725317	3.45597	1	ARPC1BP1		Pseudogene	chr2:208360631-208361369:-
ENSG00000213083	17.933	0.725317	17.933	0.725317	3.45597	1	VPS26CP1		Pseudogene	chr2:206686517-206687362:-
ENSG00000240440	17.933	0.725317	17.933	0.725317	3.45597	1	ENSG00000240440		lncRNA	chr2:207235299-207237875:-
ENSG00000286249	17.933	0.725317	17.933	0.725317	3.45597	1	ENSG00000286249		lncRNA	chr2:209353977-209387322:-
ENSG00000234281	17.933	0.725317	17.933	0.725317	3.45597	1	LANCL1-AS1		lncRNA	chr2:210324759-210469246:+
ENSG00000222317	17.933	0.725317	17.933	0.725317	3.45597	1	RNA5SP118		Pseudogene	chr2:209721913-209722021:-
ENSG00000272851	17.933	0.725317	17.933	0.725317	3.45597	1	ENSG00000272851		lncRNA	chr2:207753872-207754435:-
ENSG00000163254	17.933	0.725317	17.933	0.725317	3.45597	1	CRYGC		protein_coding	chr2:208128137-208129828:-
ENSG00000235118	17.933	0.725317	17.933	0.725317	3.45597	1	FAM237A		protein_coding	chr2:206642487-206649365:+
ENSG00000234491	17.933	0.725317	17.933	0.725317	3.45597	1	HNRNPA1P51		Pseudogene	chr2:206419292-206420238:-
ENSG00000163249	17.933	0.725317	17.933	0.725317	3.45597	1	CCNYL1		protein_coding	chr2:207711540-207761839:+
ENSG00000286568	17.933	0.725317	17.933	0.725317	3.45597	1	ENSG00000286568		lncRNA	chr2:207217532-207219145:+
ENSG00000213739	17.933	0.725317	17.933	0.725317	3.45597	1	PPIAP68		Pseudogene	chr2:205949091-205950145:+
ENSG00000232631	17.933	0.725317	17.933	0.725317	3.45597	1	MTND2P23		Pseudogene	chr2:211777206-211777856:+
ENSG00000207319	17.933	0.725317	17.933	0.725317	3.45597	1	Y_RNA		smallRNA	chr2:206701065-206701185:-
ENSG00000224529	17.933	0.725317	17.933	0.725317	3.45597	1	ENSG00000224529		Pseudogene	chr2:208135394-208137697:-
ENSG00000237194	17.933	0.725317	17.933	0.725317	3.45597	1	SNAI1P1		Pseudogene	chr2:209808804-209809580:+
ENSG00000204186	17.933	0.725317	17.933	0.725317	3.45597	1	ZDBF2	NCGv7	protein_coding	chr2:206274663-206314427:+
ENSG00000289422	17.933	0.725317	17.933	0.725317	3.45597	1	ENSG00000289422		lncRNA	chr2:208064701-208077198:+
ENSG00000202164	17.933	0.725317	17.933	0.725317	3.45597	1	RNA5SP117		Pseudogene	chr2:208920547-208920664:-
ENSG00000221628	17.933	0.725317	17.933	0.725317	3.45597	1	MIR1302-4		smallRNA	chr2:207269275-207269424:-
ENSG00000236007	17.933	0.725317	17.933	0.725317	3.45597	1	MTCO1P46		Pseudogene	chr2:211778273-211779763:+
ENSG00000225610	17.933	0.725317	17.933	0.725317	3.45597	1	ENSG00000225610		lncRNA	chr2:205989585-206000858:+
ENSG00000260171	17.933	0.725317	17.933	0.725317	3.45597	1	ENSG00000260171		lncRNA	chr2:206821190-206822294:-
ENSG00000163251	17.933	0.725317	17.933	0.725317	3.45597	1	FZD5		protein_coding	chr2:207762598-207769906:-
ENSG00000251941	17.933	0.725317	17.933	0.725317	3.45597	1	RNA5SP116		Pseudogene	chr2:208054161-208054258:-
ENSG00000231908	17.933	0.725317	17.933	0.725317	3.45597	1	IDH1-AS1		lncRNA	chr2:208255214-208256181:+
ENSG00000232799	17.933	0.725317	17.933	0.725317	3.45597	1	CRYGFP		Pseudogene	chr2:209145241-209147687:+
ENSG00000144406	17.933	0.725317	17.933	0.725317	3.45597	1	UNC80	NCGv7	protein_coding	chr2:209771832-209999300:+
ENSG00000252716	17.933	0.725317	17.933	0.725317	3.45597	1	RN7SKP260		smallRNA	chr2:206260066-206260214:-
ENSG00000197713	17.933	0.725317	17.933	0.725317	3.45597	1	RPE	NCGv7	protein_coding	chr2:210002565-210022260:+
ENSG00000228577	17.933	0.725317	17.933	0.725317	3.45597	1	ENSG00000228577		lncRNA	chr2:206606497-206609812:-
ENSG00000232409	17.933	0.725317	17.933	0.725317	3.45597	1	ENSG00000232409		Pseudogene	chr2:208516908-208517230:+
ENSG00000229321	17.933	0.725317	17.933	0.725317	3.45597	1	ENSG00000229321		lncRNA	chr2:206798325-206926876:+
ENSG00000178385	17.933	0.725317	17.933	0.725317	3.45597	1	PLEKHM3	NCGv7	protein_coding	chr2:207821288-208025527:-
ENSG00000078018	17.933	0.725317	17.933	0.725317	3.45597	1	MAP2	IntOGen-DriverGenes	protein_coding	chr2:209424047-209734147:+
ENSG00000180105	17.933	0.725317	17.933	0.725317	3.45597	1	ACER2P1		Pseudogene	chr2:206410087-206410909:-
ENSG00000118263	17.933	0.725317	17.933	0.725317	3.45597	1	KLF7		protein_coding	chr2:207074137-207173856:-
ENSG00000118260	17.933	0.725317	17.933	0.725317	3.45597	1	CREB1	NCGv7;AC	protein_coding	chr2:207529737-207605988:+
ENSG00000199203	17.933	0.725317	17.933	0.725317	3.45597	1	Y_RNA		smallRNA	chr2:210265963-210266074:+
ENSG00000265454	17.933	0.725317	17.933	0.725317	3.45597	1	AC012362.1		smallRNA	chr2:208369561-208369622:-
ENSG00000240286	17.933	0.725317	17.933	0.725317	3.45597	1	MEAF6P1		Pseudogene	chr2:209178804-209182018:+
ENSG00000118231	17.933	0.725317	17.933	0.725317	3.45597	1	CRYGD		protein_coding	chr2:208121607-208124524:-
ENSG00000232125	17.933	0.725317	17.933	0.725317	3.45597	1	DYTN		protein_coding	chr2:206651621-206721570:-
ENSG00000207047	17.933	0.725317	17.933	0.725317	3.45597	1	SNORD51		smallRNA	chr2:206161878-206161957:+
ENSG00000115365	17.933	0.725317	17.933	0.725317	3.45597	1	LANCL1		protein_coding	chr2:210427131-210477652:-
ENSG00000115361	17.933	0.725317	17.933	0.725317	3.45597	1	ACADL		protein_coding	chr2:210187126-210225447:-
ENSG00000225064	17.933	0.725317	17.933	0.725317	3.45597	1	LINC01802		lncRNA	chr2:207260445-207270690:+
ENSG00000115020	17.933	0.725317	17.933	0.725317	3.45597	1	PIKFYVE		protein_coding	chr2:208266255-208358746:+
ENSG00000188674	17.933	0.725317	17.933	0.725317	3.45597	1	C2orf80		protein_coding	chr2:208165343-208190030:-
ENSG00000114948	17.933	0.725317	17.933	0.725317	3.45597	1	ADAM23		protein_coding	chr2:206443532-206621127:+
ENSG00000114942	17.933	0.725317	17.933	0.725317	3.45597	1	EEF1B2		protein_coding	chr2:206159585-206162928:+
ENSG00000114933	17.933	0.725317	17.933	0.725317	3.45597	1	INO80D		protein_coding	chr2:205993721-206086303:-
ENSG00000224342	17.933	0.725317	17.933	0.725317	3.45597	1	ENSG00000224342		lncRNA	chr2:207173634-207222790:+
ENSG00000229150	17.933	0.725317	17.933	0.725317	3.45597	1	CRYGEP		Pseudogene	chr2:208108233-208112511:-
ENSG00000185078	17.933	0.725317	17.933	0.725317	3.45597	1	RPL9P14		Pseudogene	chr2:208031383-208031953:-
ENSG00000229127	17.933	0.725317	17.933	0.725317	3.45597	1	KANSL1L-AS1		lncRNA	chr2:210030572-210064356:+
ENSG00000290929	17.933	0.725317	17.933	0.725317	3.45597	1	ENSG00000290929		lncRNA	chr2:208108154-208112652:-
ENSG00000224839	17.933	0.725317	17.933	0.725317	3.45597	1	RPL12P17		Pseudogene	chr2:208057248-208057745:-
ENSG00000237041	17.933	0.725317	17.933	0.725317	3.45597	1	RPL27P8		Pseudogene	chr2:206040432-206040845:+
ENSG00000138413	17.933	0.725317	17.933	0.725317	3.45597	1	IDH1	NCGv7;AC	protein_coding	chr2:208236229-208266074:-
ENSG00000138400	17.933	0.725317	17.933	0.725317	3.45597	1	MDH1B		protein_coding	chr2:206737763-206765328:-
ENSG00000118246	17.933	0.725317	17.933	0.725317	3.45597	1	FASTKD2		protein_coding	chr2:206765357-206796189:+
ENSG00000279317	17.933	0.725317	17.933	0.725317	3.45597	1	ENSG00000279317		lncRNA	chr2:210171499-210233976:+
ENSG00000252485	17.933	0.725317	17.933	0.725317	3.45597	1	Vault		smallRNA	chr2:206007880-206007974:-
ENSG00000227430	17.933	0.725317	17.933	0.725317	3.45597	1	H3P9		Pseudogene	chr2:208466238-208466626:-
ENSG00000207406	17.933	0.725317	17.933	0.725317	3.45597	1	SNORA41		smallRNA	chr2:206162228-206162359:+
ENSG00000207386	17.933	0.725317	17.933	0.725317	3.45597	1	Y_RNA		smallRNA	chr2:206025593-206025697:+
ENSG00000253008	17.933	0.725317	17.933	0.725317	3.45597	1	MIR2355		smallRNA	chr2:207109987-207110073:-
ENSG00000237580	17.933	0.725317	17.933	0.725317	3.45597	1	GCSHP3		Pseudogene	chr2:206116110-206116500:-
ENSG00000263524	17.933	0.725317	17.933	0.725317	3.45597	1	AC016697.3		smallRNA	chr2:208233444-208233505:-
ENSG00000222496	17.933	0.725317	17.933	0.725317	3.45597	1	RN7SKP200		smallRNA	chr2:206221315-206221634:+
ENSG00000272807	17.933	0.725317	17.933	0.725317	3.45597	1	ENSG00000272807		lncRNA	chr2:210028417-210029156:+
ENSG00000144407	17.933	0.725317	17.933	0.725317	3.45597	1	PTH2R		protein_coding	chr2:208359714-208854503:+
ENSG00000231063	17.933	0.725317	17.933	0.725317	3.45597	1	RPL6P6		Pseudogene	chr2:210088226-210089064:+
ENSG00000021826	17.933	0.725317	17.933	0.725317	3.45597	1	CPS1	NCGv7	protein_coding	chr2:210477682-210679107:+
ENSG00000263468	17.933	0.725317	17.933	0.725317	3.45597	1	MIR3130-1		smallRNA	chr2:206783234-206783308:+
ENSG00000023228	17.933	0.725317	17.933	0.725317	3.45597	1	NDUFS1		protein_coding	chr2:206114817-206159509:-
ENSG00000237892	17.933	0.725317	17.933	0.725317	3.45597	1	KLF7-IT1		lncRNA	chr2:207120884-207122044:-
ENSG00000263530	17.933	0.725317	17.933	0.725317	3.45597	1	AC006994.3		smallRNA	chr2:210171296-210171391:-
ENSG00000144445	17.933	0.725317	17.933	0.725317	3.45597	1	KANSL1L		protein_coding	chr2:210021421-210171409:-
ENSG00000280837	17.933	0.725317	17.933	0.725317	3.45597	1	CPS1-IT1		lncRNA	chr2:210617571-210619876:+
ENSG00000279220	17.933	0.725317	17.933	0.725317	3.45597	1	CMKLR2-AS		lncRNA	chr2:206203543-206265326:+
ENSG00000199585	17.933	0.725317	17.933	0.725317	3.45597	1	RNA5SP119		Pseudogene	chr2:211535653-211535769:+
ENSG00000159186	17.933	0.725317	17.933	0.725317	3.45597	1	ATP5POP1		Pseudogene	chr2:206236236-206236871:-
ENSG00000168530	17.933	0.725317	17.933	0.725317	3.45597	1	MYL1		protein_coding	chr2:210290150-210315174:-
ENSG00000231017	17.933	0.725317	17.933	0.725317	3.45597	1	RPS27P10		Pseudogene	chr2:211298941-211299189:-
ENSG00000144410	17.933	0.725317	17.933	0.725317	3.45597	1	CPO		protein_coding	chr2:206939518-206969474:+
ENSG00000264900	17.933	0.725317	17.933	0.725317	3.45597	1	MIR4775		smallRNA	chr2:207754807-207754881:+
ENSG00000227946	17.933	0.725317	17.933	0.725317	3.45597	1	INO80D-AS2		lncRNA	chr2:206084605-206086863:+
ENSG00000212246	17.933	0.725317	17.933	0.725317	3.45597	1	RNU6-360P		smallRNA	chr2:208019638-208019741:-
ENSG00000228380	17.933	0.725317	17.933	0.725317	3.45597	1	MYL6BP1		Pseudogene	chr2:208269343-208269957:-
ENSG00000233869	17.933	0.725317	17.933	0.725317	3.45597	1	RPSAP27		Pseudogene	chr2:208208135-208208984:+
ENSG00000182187	17.933	0.725317	17.933	0.725317	3.45597	1	CRYGB		protein_coding	chr2:208142573-208146158:-
ENSG00000287662	17.933	0.725317	17.933	0.725317	3.45597	1	ENSG00000287662		lncRNA	chr2:208885755-208888143:+
ENSG00000231896	17.933	0.725317	17.933	0.725317	3.45597	1	ENSG00000231896		lncRNA	chr2:208469850-208540413:+
ENSG00000228111	17.933	0.725317	17.933	0.725317	3.45597	1	TPT1P2		Pseudogene	chr2:208214724-208222625:-
ENSG00000223725	17.933	0.725317	17.933	0.725317	3.45597	1	ENSG00000223725		lncRNA	chr2:207239864-207529795:-
ENSG00000224070	17.933	0.725317	17.933	0.725317	3.45597	1	HMGN1P6		Pseudogene	chr2:206259628-206259918:-
ENSG00000271074	17.933	0.725317	17.933	0.725317	3.45597	1	ENSG00000271074		Pseudogene	chr2:211104934-211105732:+
ENSG00000229670	17.933	0.725317	17.933	0.725317	3.45597	1	PKP4P1		Pseudogene	chr2:209178966-209181123:+
ENSG00000183671	17.933	0.725317	17.933	0.725317	3.45597	1	CMKLR2		protein_coding	chr2:206175316-206218047:-
ENSG00000231955	17.933	0.725317	17.933	0.725317	3.45597	1	ENSG00000231955		lncRNA	chr2:206115547-206122323:+
ENSG00000200764	17.933	0.725317	17.933	0.725317	3.45597	1	Y_RNA		smallRNA	chr2:207687960-207688059:+
ENSG00000289113	17.933	0.725317	17.933	0.725317	3.45597	1	ENSG00000289113		lncRNA	chr2:209299674-209304896:+
ENSG00000229647	17.933	0.725317	17.933	0.725317	3.45597	1	MYOSLID		lncRNA	chr2:207166120-207248668:+
ENSG00000234902	17.933	0.725317	17.933	0.725317	3.45597	1	ENSG00000234902		lncRNA	chr2:207186717-207236066:-
ENSG00000225111	17.933	0.725317	17.933	0.725317	3.45597	1	ENSG00000225111		lncRNA	chr2:207868578-207869934:-
ENSG00000224137	17.933	0.725317	17.933	0.725317	3.45597	1	LINC01857		lncRNA	chr2:207662375-207679116:+
ENSG00000231653	17.933	0.725317	17.933	0.725317	3.45597	1	ENSG00000231653		lncRNA	chr2:206640073-206641282:+
ENSG00000274902	15.6328	0.52523	15.6328	0.52523	3.44693	1	ENSG00000274902		lncRNA	chr12:47731908-47732351:+
ENSG00000239300	12.0819	0.200087	12.0819	0.200087	3.44636	1	ENSG00000239300		lncRNA	chr2:9501466-9512413:+
ENSG00000134308	12.0819	0.200087	12.0819	0.200087	3.44636	1	YWHAQ	AC	protein_coding	chr2:9583967-9630997:-
ENSG00000200034	12.0819	0.200087	12.0819	0.200087	3.44636	1	RNU4-73P		smallRNA	chr2:9740643-9740783:-
ENSG00000244260	12.0819	0.200087	12.0819	0.200087	3.44636	1	ENSG00000244260		lncRNA	chr2:9671875-9708413:+
ENSG00000243491	12.0819	0.200087	12.0819	0.200087	3.44636	1	ENSG00000243491		lncRNA	chr2:9757496-9770341:-
ENSG00000207086	12.0819	0.200087	12.0819	0.200087	3.44636	1	Y_RNA		smallRNA	chr2:9615267-9615373:+
ENSG00000238462	12.0819	0.200087	12.0819	0.200087	3.44636	1	snoU13		smallRNA	chr2:9532242-9532345:-
ENSG00000134330	12.0819	0.200087	12.0819	0.200087	3.44636	1	IAH1		protein_coding	chr2:9473658-9496543:+
ENSG00000271855	12.0819	0.200087	12.0819	0.200087	3.44636	1	ENSG00000271855		lncRNA	chr2:9555899-9556775:+
ENSG00000151694	12.0819	0.200087	12.0819	0.200087	3.44636	1	ADAM17		protein_coding	chr2:9488486-9556732:-
ENSG00000240960	12.0819	0.200087	12.0819	0.200087	3.44636	1	ENSG00000240960		Pseudogene	chr2:9746704-9746869:+
ENSG00000240687	12.0819	0.200087	12.0819	0.200087	3.44636	1	ENSG00000240687		lncRNA	chr2:9638707-9712920:+
ENSG00000102572	9.87098	0	9.87098	0	3.44241	1	STK24		protein_coding	chr13:98445185-98577940:-
ENSG00000226977	9.87098	0	9.87098	0	3.44241	1	HMGN1P24		Pseudogene	chr13:95809310-95809607:-
ENSG00000233124	9.87098	0	9.87098	0	3.44241	1	LINC00456		lncRNA	chr13:97168751-97187578:-
ENSG00000275919	9.87098	0	9.87098	0	3.44241	1	ENSG00000275919		Pseudogene	chr13:98871742-98872005:+
ENSG00000233662	9.87098	0	9.87098	0	3.44241	1	CALM2P4		Pseudogene	chr13:98640814-98641239:-
ENSG00000185352	9.87098	0	9.87098	0	3.44241	1	HS6ST3		protein_coding	chr13:96090107-96839562:+
ENSG00000238407	9.87098	0	9.87098	0	3.44241	1	snoU13		smallRNA	chr13:97885809-97885912:+
ENSG00000102580	9.87098	0	9.87098	0	3.44241	1	DNAJC3		protein_coding	chr13:95677139-95794988:+
ENSG00000102595	9.87098	0	9.87098	0	3.44241	1	UGGT2		protein_coding	chr13:95801580-96053482:-
ENSG00000251901	9.87098	0	9.87098	0	3.44241	1	snR65		smallRNA	chr13:95714677-95714778:-
ENSG00000224418	9.87098	0	9.87098	0	3.44241	1	STK24-AS1		lncRNA	chr13:98577244-98578830:+
ENSG00000222969	9.87098	0	9.87098	0	3.44241	1	RN7SKP8		smallRNA	chr13:98203835-98204192:-
ENSG00000217686	9.87098	0	9.87098	0	3.44241	1	NUS1P4		Pseudogene	chr13:98610292-98610876:-
ENSG00000233549	9.87098	0	9.87098	0	3.44241	1	CYCSP35		Pseudogene	chr13:98629686-98629989:-
ENSG00000269599	9.87098	0	9.87098	0	3.44241	1	ENSG00000269599		lncRNA	chr13:98329655-98333236:-
ENSG00000134874	9.87098	0	9.87098	0	3.44241	1	DZIP1		protein_coding	chr13:95578202-95644706:-
ENSG00000271625	9.87098	0	9.87098	0	3.44241	1	PSMA6P4		Pseudogene	chr13:97475742-97476459:+
ENSG00000231194	9.87098	0	9.87098	0	3.44241	1	FARP1-AS1		lncRNA	chr13:98435405-98435840:-
ENSG00000272329	9.87098	0	9.87098	0	3.44241	1	ENSG00000272329		lncRNA	chr13:96948018-96949584:+
ENSG00000263399	9.87098	0	9.87098	0	3.44241	1	MIR3170		smallRNA	chr13:98208524-98208600:+
ENSG00000276704	9.87098	0	9.87098	0	3.44241	1	ENSG00000276704		lncRNA	chr13:97437268-97437630:+
ENSG00000271437	9.87098	0	9.87098	0	3.44241	1	ENSG00000271437		Pseudogene	chr13:98553243-98553780:+
ENSG00000229622	9.87098	0	9.87098	0	3.44241	1	MTND5P2		Pseudogene	chr13:95692538-95693972:+
ENSG00000229918	9.87098	0	9.87098	0	3.44241	1	DOCK9-AS1		lncRNA	chr13:98832084-98834629:+
ENSG00000202290	9.87098	0	9.87098	0	3.44241	1	RNA5SP37		Pseudogene	chr13:97362972-97363101:-
ENSG00000276573	9.87098	0	9.87098	0	3.44241	1	ENSG00000276573		lncRNA	chr13:97435946-97436168:+
ENSG00000247400	9.87098	0	9.87098	0	3.44241	1	DNAJC3-DT		lncRNA	chr13:95648711-95676973:-
ENSG00000276809	9.87098	0	9.87098	0	3.44241	1	ENSG00000276809		lncRNA	chr13:95744726-95745765:+
ENSG00000152767	9.87098	0	9.87098	0	3.44241	1	FARP1		protein_coding	chr13:98142562-98455176:+
ENSG00000269189	9.87098	0	9.87098	0	3.44241	1	ENSG00000269189		lncRNA	chr13:98233650-98234700:+
ENSG00000088386	9.87098	0	9.87098	0	3.44241	1	SLC15A1	NCGv7	protein_coding	chr13:98683801-98752672:-
ENSG00000286544	9.87098	0	9.87098	0	3.44241	1	ENSG00000286544		lncRNA	chr13:97725172-97730339:-
ENSG00000233291	9.87098	0	9.87098	0	3.44241	1	RPL7AP61		Pseudogene	chr13:97901653-97902288:+
ENSG00000233273	9.87098	0	9.87098	0	3.44241	1	AMMECR1LP1		Pseudogene	chr13:96573659-96574499:+
ENSG00000227714	9.87098	0	9.87098	0	3.44241	1	MTND6P18		Pseudogene	chr13:95693983-95694495:-
ENSG00000223392	9.87098	0	9.87098	0	3.44241	1	CLDN10-AS1		lncRNA	chr13:95479444-95533910:-
ENSG00000139797	9.87098	0	9.87098	0	3.44241	1	RNF113B		protein_coding	chr13:98175785-98177269:-
ENSG00000286416	9.87098	0	9.87098	0	3.44241	1	ENSG00000286416		lncRNA	chr13:97405169-97433994:-
ENSG00000139793	9.87098	0	9.87098	0	3.44241	1	MBNL2	NCGv7	protein_coding	chr13:97221434-97394120:+
ENSG00000235137	9.87098	0	9.87098	0	3.44241	1	HSP90AB6P		Pseudogene	chr13:96883842-96885821:-
ENSG00000125249	9.87098	0	9.87098	0	3.44241	1	RAP2A		protein_coding	chr13:97434169-97469128:+
ENSG00000232373	9.87098	0	9.87098	0	3.44241	1	MTCYBP3		Pseudogene	chr13:95694569-95695705:+
ENSG00000270725	9.87098	0	9.87098	0	3.44241	1	ENSG00000270725		lncRNA	chr13:97939356-97953539:+
ENSG00000286334	9.87098	0	9.87098	0	3.44241	1	ENSG00000286334		lncRNA	chr13:97278768-97295400:-
ENSG00000252154	9.87098	0	9.87098	0	3.44241	1	SNORD112		smallRNA	chr13:96965941-96966014:-
ENSG00000238522	9.87098	0	9.87098	0	3.44241	1	snoU13		smallRNA	chr13:97057379-97057480:+
ENSG00000232217	9.87098	0	9.87098	0	3.44241	1	FTLP8		Pseudogene	chr13:97986950-97987216:-
ENSG00000234267	9.87098	0	9.87098	0	3.44241	1	TULP3P1		Pseudogene	chr13:96940149-96984172:-
ENSG00000242614	9.87098	0	9.87098	0	3.44241	1	RN7SL164P		smallRNA	chr13:96169545-96169845:+
ENSG00000243366	9.87098	0	9.87098	0	3.44241	1	RN7SL60P		smallRNA	chr13:98671980-98672275:+
ENSG00000065150	9.87098	0	9.87098	0	3.44241	1	IPO5	NCGv7	protein_coding	chr13:97953658-98024296:+
ENSG00000226134	9.87098	0	9.87098	0	3.44241	1	ENSG00000226134		lncRNA	chr13:97675011-97677963:-
ENSG00000222472	9.87098	0	9.87098	0	3.44241	1	RN7SKP7		smallRNA	chr13:96949249-96949533:-
ENSG00000165621	9.87098	0	9.87098	0	3.44241	1	OXGR1		protein_coding	chr13:96985713-96994730:-
ENSG00000108187	9.84865	0	9.84865	0	3.43944	1	PBLD		protein_coding	chr10:68282660-68333049:-
ENSG00000138346	9.84865	0	9.84865	0	3.43944	1	DNA2		protein_coding	chr10:68414064-68472121:-
ENSG00000206855	9.84865	0	9.84865	0	3.43944	1	RNU6-571P		smallRNA	chr10:68911653-68911759:-
ENSG00000277056	9.84865	0	9.84865	0	3.43944	1	ENSG00000277056		Pseudogene	chr10:66837457-66837704:+
ENSG00000237141	9.84865	0	9.84865	0	3.43944	1	DNAJC19P1		Pseudogene	chr10:67833763-67834081:+
ENSG00000286373	9.84865	0	9.84865	0	3.43944	1	ENSG00000286373		lncRNA	chr10:63630672-63655769:+
ENSG00000288052	9.84865	0	9.84865	0	3.43944	1	ENSG00000288052		lncRNA	chr10:61493843-61496499:+
ENSG00000213606	9.84865	0	9.84865	0	3.43944	1	AKR1B10P1		Pseudogene	chr10:67750284-67751225:+
ENSG00000183230	9.84865	0	9.84865	0	3.43944	1	CTNNA3	NCGv7	protein_coding	chr10:65912457-67763637:-
ENSG00000226448	9.84865	0	9.84865	0	3.43944	1	RPL7AP51		Pseudogene	chr10:67334123-67334882:+
ENSG00000273360	9.84865	0	9.84865	0	3.43944	1	ENSG00000273360		lncRNA	chr10:66079243-66118326:+
ENSG00000270421	9.84865	0	9.84865	0	3.43944	1	ENSG00000270421		Pseudogene	chr10:63358745-63359104:+
ENSG00000287969	9.84865	0	9.84865	0	3.43944	1	ENSG00000287969		lncRNA	chr10:59357007-59364075:+
ENSG00000253012	9.84865	0	9.84865	0	3.43944	1	AC022538.1		smallRNA	chr10:65710060-65710144:+
ENSG00000219932	9.84865	0	9.84865	0	3.43944	1	RPL12P8		Pseudogene	chr10:67874332-67874911:+
ENSG00000235931	9.84865	0	9.84865	0	3.43944	1	LINC01553		lncRNA	chr10:59955430-59960913:-
ENSG00000285871	9.84865	0	9.84865	0	3.43944	1	ENSG00000285871		lncRNA	chr10:68896920-68900768:+
ENSG00000237233	9.84865	0	9.84865	0	3.43944	1	TMEM26-AS1		lncRNA	chr10:61452639-61481956:+
ENSG00000224301	9.84865	0	9.84865	0	3.43944	1	ENSG00000224301		lncRNA	chr10:63123929-63125587:-
ENSG00000289834	9.84865	0	9.84865	0	3.43944	1	ENSG00000289834		lncRNA	chr10:61900107-61900417:-
ENSG00000148541	9.84865	0	9.84865	0	3.43944	1	FAM13C		protein_coding	chr10:59246130-59363181:-
ENSG00000235140	9.84865	0	9.84865	0	3.43944	1	ENSG00000235140		lncRNA	chr10:59578467-59650345:+
ENSG00000239000	9.84865	0	9.84865	0	3.43944	1	snoU13		smallRNA	chr10:66615237-66615338:-
ENSG00000237949	9.84865	0	9.84865	0	3.43944	1	LINC00844		lncRNA	chr10:58999482-59066396:+
ENSG00000233900	9.84865	0	9.84865	0	3.43944	1	RPL17P35		Pseudogene	chr10:64620374-64620922:-
ENSG00000228566	9.84865	0	9.84865	0	3.43944	1	ENSG00000228566		lncRNA	chr10:63664664-64693446:+
ENSG00000213025	9.84865	0	9.84865	0	3.43944	1	COX20P1		Pseudogene	chr10:68632371-68632727:+
ENSG00000252203	9.84865	0	9.84865	0	3.43944	1	snoR442		smallRNA	chr10:66494699-66494799:+
ENSG00000165732	9.84865	0	9.84865	0	3.43944	1	DDX21		protein_coding	chr10:68956135-68985068:+
ENSG00000225299	9.84865	0	9.84865	0	3.43944	1	ENSG00000225299		lncRNA	chr10:67052609-67055028:+
ENSG00000198739	9.84865	0	9.84865	0	3.43944	1	LRRTM3		protein_coding	chr10:66926036-67101551:+
ENSG00000235489	9.84865	0	9.84865	0	3.43944	1	DBF4P1		Pseudogene	chr10:64168959-64170850:-
ENSG00000235469	9.84865	0	9.84865	0	3.43944	1	MRPL50P4		Pseudogene	chr10:59551404-59551878:-
ENSG00000165449	9.84865	0	9.84865	0	3.43944	1	SLC16A9		protein_coding	chr10:59650764-59736002:-
ENSG00000213609	9.84865	0	9.84865	0	3.43944	1	RPL7AP50		Pseudogene	chr10:63902451-63903245:-
ENSG00000226888	9.84865	0	9.84865	0	3.43944	1	RPLP1P10		Pseudogene	chr10:59088701-59089039:-
ENSG00000138311	9.84865	0	9.84865	0	3.43944	1	ZNF365		protein_coding	chr10:62374192-62480288:+
ENSG00000282121	9.84865	0	9.84865	0	3.43944	1	ENSG00000282121		lncRNA	chr10:60139912-60140877:+
ENSG00000288011	9.84865	0	9.84865	0	3.43944	1	ENSG00000288011		lncRNA	chr10:62339553-62375166:-
ENSG00000232075	9.84865	0	9.84865	0	3.43944	1	MRPL35P2		Pseudogene	chr10:63634317-63634827:-
ENSG00000221272	9.84865	0	9.84865	0	3.43944	1	AC067742.1		smallRNA	chr10:61926936-61927018:-
ENSG00000196932	9.84865	0	9.84865	0	3.43944	1	TMEM26		protein_coding	chr10:61406642-61453381:-
ENSG00000285837	9.84865	0	9.84865	0	3.43944	1	ENSG00000285837		protein_coding	chr10:62374192-62672011:+
ENSG00000138347	9.84865	0	9.84865	0	3.43944	1	MYPN		protein_coding	chr10:68087897-68212017:+
ENSG00000182010	9.84865	0	9.84865	0	3.43944	1	RTKN2		protein_coding	chr10:62183035-62268844:-
ENSG00000227877	9.84865	0	9.84865	0	3.43944	1	MRLN		protein_coding	chr10:59736692-59756041:-
ENSG00000122870	9.84865	0	9.84865	0	3.43944	1	BICC1		protein_coding	chr10:58512872-58831435:+
ENSG00000285551	9.84865	0	9.84865	0	3.43944	1	LINC02929		lncRNA	chr10:62520448-62672011:+
ENSG00000216740	9.84865	0	9.84865	0	3.43944	1	ANXA2P3		Pseudogene	chr10:64825572-64826579:+
ENSG00000266467	9.84865	0	9.84865	0	3.43944	1	RN7SL220P		smallRNA	chr10:68007720-68008017:-
ENSG00000233590	9.84865	0	9.84865	0	3.43944	1	LINC02640		lncRNA	chr10:68233251-68242379:-
ENSG00000238280	9.84865	0	9.84865	0	3.43944	1	ENSG00000238280		lncRNA	chr10:62682652-62805887:-
ENSG00000232682	9.84865	0	9.84865	0	3.43944	1	ENSG00000232682		lncRNA	chr10:60050668-60060743:+
ENSG00000150347	9.84865	0	9.84865	0	3.43944	1	ARID5B	NCGv7	protein_coding	chr10:61901684-62096944:+
ENSG00000108176	9.84865	0	9.84865	0	3.43944	1	DNAJC12		protein_coding	chr10:67796669-67838188:-
ENSG00000272767	9.84865	0	9.84865	0	3.43944	1	JMJD1C-AS1		lncRNA	chr10:63465229-63466563:+
ENSG00000195401	9.84865	0	9.84865	0	3.43944	1	Y_RNA		smallRNA	chr10:68735720-68735823:-
ENSG00000239942	9.84865	0	9.84865	0	3.43944	1	RN7SL394P		smallRNA	chr10:67825310-67825600:-
ENSG00000240940	9.84865	0	9.84865	0	3.43944	1	RN7SL591P		smallRNA	chr10:62350009-62350289:+
ENSG00000108064	9.84865	0	9.84865	0	3.43944	1	TFAM		protein_coding	chr10:58385345-58399220:+
ENSG00000214875	9.84865	0	9.84865	0	3.43944	1	MED28P1		Pseudogene	chr10:68991137-68991707:+
ENSG00000202190	9.84865	0	9.84865	0	3.43944	1	Y_RNA		smallRNA	chr10:60081741-60081854:+
ENSG00000181915	9.84865	0	9.84865	0	3.43944	1	ADO		protein_coding	chr10:62804720-62808479:+
ENSG00000165476	9.84865	0	9.84865	0	3.43944	1	REEP3		protein_coding	chr10:63521401-63625128:+
ENSG00000270494	9.84865	0	9.84865	0	3.43944	1	ENSG00000270494		Pseudogene	chr10:68717311-68717795:-
ENSG00000233724	9.84865	0	9.84865	0	3.43944	1	ENSG00000233724		Pseudogene	chr10:65248032-65248792:-
ENSG00000204130	9.84865	0	9.84865	0	3.43944	1	RUFY2		protein_coding	chr10:68341107-68407294:-
ENSG00000272892	9.84865	0	9.84865	0	3.43944	1	ENSG00000272892		lncRNA	chr10:67849525-67850746:+
ENSG00000223107	9.84865	0	9.84865	0	3.43944	1	RNU2-72P		smallRNA	chr10:60912765-60912927:-
ENSG00000171988	9.84865	0	9.84865	0	3.43944	1	JMJD1C	NCGv7	protein_coding	chr10:63167221-63521850:-
ENSG00000122872	9.84865	0	9.84865	0	3.43944	1	ARL4AP1		Pseudogene	chr10:60684505-60685209:+
ENSG00000156502	9.84865	0	9.84865	0	3.43944	1	SUPV3L1		protein_coding	chr10:69180234-69209099:+
ENSG00000234369	9.84865	0	9.84865	0	3.43944	1	TATDN1P1		Pseudogene	chr10:63222155-63223045:+
ENSG00000236375	9.84865	0	9.84865	0	3.43944	1	POU5F1P5		Pseudogene	chr10:68010205-68010862:-
ENSG00000227583	9.84865	0	9.84865	0	3.43944	1	RPS3AP37		Pseudogene	chr10:68674356-68675100:+
ENSG00000233643	9.84865	0	9.84865	0	3.43944	1	LINC02625		lncRNA	chr10:61781745-61821246:-
ENSG00000221184	9.84865	0	9.84865	0	3.43944	1	MIR1254-1		smallRNA	chr10:68759318-68759414:+
ENSG00000221182	9.84865	0	9.84865	0	3.43944	1	SNORD98		smallRNA	chr10:68755172-68755238:+
ENSG00000148572	9.84865	0	9.84865	0	3.43944	1	NRBF2		protein_coding	chr10:63133247-63155031:+
ENSG00000072422	9.84865	0	9.84865	0	3.43944	1	RHOBTB1		protein_coding	chr10:60869438-61001440:-
ENSG00000229001	9.84865	0	9.84865	0	3.43944	1	ACTBP14		Pseudogene	chr10:69022778-69023866:+
ENSG00000266122	9.84865	0	9.84865	0	3.43944	1	RN7SL373P		smallRNA	chr10:68966016-68966319:+
ENSG00000199446	9.84865	0	9.84865	0	3.43944	1	RNU6-543P		smallRNA	chr10:63110139-63110246:+
ENSG00000289325	9.84865	0	9.84865	0	3.43944	1	ENSG00000289325		protein_coding	chr10:66926308-66926346:+
ENSG00000148634	9.84865	0	9.84865	0	3.43944	1	HERC4		protein_coding	chr10:67921899-68075301:-
ENSG00000235356	9.84865	0	9.84865	0	3.43944	1	ENSG00000235356		lncRNA	chr10:65271319-65315080:+
ENSG00000122912	9.84865	0	9.84865	0	3.43944	1	SLC25A16		protein_coding	chr10:68477998-68527523:-
ENSG00000165730	9.84865	0	9.84865	0	3.43944	1	STOX1		protein_coding	chr10:68827531-68895432:+
ENSG00000254271	9.84865	0	9.84865	0	3.43944	1	ANK3-DT		lncRNA	chr10:60734342-60741828:+
ENSG00000252076	9.84865	0	9.84865	0	3.43944	1	RN7SKP196		smallRNA	chr10:58869184-58869528:+
ENSG00000282906	9.84865	0	9.84865	0	3.43944	1	ENSG00000282906		lncRNA	chr10:65123667-65141185:+
ENSG00000060339	9.84865	0	9.84865	0	3.43944	1	CCAR1	NCGv7	protein_coding	chr10:68721012-68792377:+
ENSG00000226557	9.84865	0	9.84865	0	3.43944	1	TRAF6P1		Pseudogene	chr10:59136625-59138182:-
ENSG00000235816	9.84865	0	9.84865	0	3.43944	1	PRELID1P3		Pseudogene	chr10:63427297-63427939:+
ENSG00000226493	9.84865	0	9.84865	0	3.43944	1	RPL26P27		Pseudogene	chr10:68499532-68499968:+
ENSG00000107625	9.84865	0	9.84865	0	3.43944	1	DDX50	NCGv7	protein_coding	chr10:68901286-68946847:+
ENSG00000214881	9.84865	0	9.84865	0	3.43944	1	TMEM14DP		Pseudogene	chr10:68544489-68544833:-
ENSG00000260400	9.84865	0	9.84865	0	3.43944	1	ENSG00000260400		lncRNA	chr10:68698500-68700794:+
ENSG00000225922	9.84865	0	9.84865	0	3.43944	1	RPL21P92		Pseudogene	chr10:67793770-67794245:+
ENSG00000236556	9.84865	0	9.84865	0	3.43944	1	ENSG00000236556		lncRNA	chr10:59282147-59282835:+
ENSG00000122862	9.84865	0	9.84865	0	3.43944	1	SRGN		protein_coding	chr10:69088103-69104805:+
ENSG00000263920	9.84865	0	9.84865	0	3.43944	1	AC067751.1		smallRNA	chr10:62658185-62658252:+
ENSG00000251926	9.84865	0	9.84865	0	3.43944	1	snoU13		smallRNA	chr10:68712958-68713078:+
ENSG00000227244	9.84865	0	9.84865	0	3.43944	1	LINC00845		lncRNA	chr10:61001088-61194727:+
ENSG00000289487	9.84865	0	9.84865	0	3.43944	1	ENSG00000289487		lncRNA	chr10:62814433-62919907:-
ENSG00000289989	9.84865	0	9.84865	0	3.43944	1	ENSG00000289989		lncRNA	chr10:60944378-60945270:+
ENSG00000224412	9.84865	0	9.84865	0	3.43944	1	ENSG00000224412		Pseudogene	chr10:63489461-63489638:+
ENSG00000108091	9.84865	0	9.84865	0	3.43944	1	CCDC6	NCGv7;AC	protein_coding	chr10:59788747-59906556:-
ENSG00000270352	9.84865	0	9.84865	0	3.43944	1	ENSG00000270352		Pseudogene	chr10:63658074-63658521:+
ENSG00000200218	9.84865	0	9.84865	0	3.43944	1	RNU6-697P		smallRNA	chr10:68846805-68846911:+
ENSG00000224714	9.84865	0	9.84865	0	3.43944	1	LINC02671		lncRNA	chr10:64901136-65017639:-
ENSG00000183346	9.84865	0	9.84865	0	3.43944	1	CABCOCO1		protein_coding	chr10:61662929-61766766:+
ENSG00000199638	9.84865	0	9.84865	0	3.43944	1	RNA5SP319		Pseudogene	chr10:68461407-68461525:+
ENSG00000234756	9.84865	0	9.84865	0	3.43944	1	LINC02621		lncRNA	chr10:62289521-62304033:+
ENSG00000234102	9.84865	0	9.84865	0	3.43944	1	KRT19P4		Pseudogene	chr10:68260557-68261499:+
ENSG00000270754	9.84865	0	9.84865	0	3.43944	1	NEK4P3		Pseudogene	chr10:65054460-65055003:+
ENSG00000122877	9.84865	0	9.84865	0	3.43944	1	EGR2	NCGv7	protein_coding	chr10:62811996-62819167:-
ENSG00000234489	9.84865	0	9.84865	0	3.43944	1	ALDH7A1P4		Pseudogene	chr10:62741208-62741385:-
ENSG00000122958	9.84865	0	9.84865	0	3.43944	1	VPS26A		protein_coding	chr10:69123512-69174412:+
ENSG00000165443	9.84865	0	9.84865	0	3.43944	1	PHYHIPL		protein_coding	chr10:59176643-59247774:+
ENSG00000096717	9.84865	0	9.84865	0	3.43944	1	SIRT1	AC	protein_coding	chr10:67884656-67918390:+
ENSG00000138336	9.84865	0	9.84865	0	3.43944	1	TET1	NCGv7	protein_coding	chr10:68560337-68694487:+
ENSG00000183055	9.84865	0	9.84865	0	3.43944	1	FAM133CP		Pseudogene	chr10:58715554-58716257:+
ENSG00000270648	9.84865	0	9.84865	0	3.43944	1	CYP2C61P		Pseudogene	chr10:64762883-64763172:-
ENSG00000234806	9.84865	0	9.84865	0	3.43944	1	RPL26P29		Pseudogene	chr10:68424560-68424997:+
ENSG00000207438	9.84865	0	9.84865	0	3.43944	1	Y_RNA		smallRNA	chr10:68503152-68503259:+
ENSG00000096746	9.84865	0	9.84865	0	3.43944	1	HNRNPH3	NCGv7	protein_coding	chr10:68331174-68343193:+
ENSG00000228065	9.84865	0	9.84865	0	3.43944	1	LINC01515		lncRNA	chr10:65570338-65880289:+
ENSG00000170312	9.84865	0	9.84865	0	3.43944	1	CDK1	AC	protein_coding	chr10:60778331-60794852:+
ENSG00000198954	9.84865	0	9.84865	0	3.43944	1	KIFBP		protein_coding	chr10:68988803-69043544:+
ENSG00000227173	9.84865	0	9.84865	0	3.43944	1	MYL6P3		Pseudogene	chr10:65169438-65169869:-
ENSG00000222371	9.84865	0	9.84865	0	3.43944	1	RN7SKP202		smallRNA	chr10:68158079-68158408:+
ENSG00000151150	9.84865	0	9.84865	0	3.43944	1	ANK3	NCGv7	protein_coding	chr10:60026298-60733490:-
ENSG00000221094	9.84865	0	9.84865	0	3.43944	1	AL671972.1		smallRNA	chr10:62116215-62116301:+
ENSG00000221159	9.84865	0	9.84865	0	3.43944	1	AL356741.1		smallRNA	chr10:67970273-67970369:-
ENSG00000226318	9.84865	0	9.84865	0	3.43944	1	RPS3AP38		Pseudogene	chr10:67960702-67961464:-
ENSG00000178568	17.7097	0.725317	17.7097	0.725317	3.43885	1	ERBB4	NCGv7;AC	protein_coding	chr2:211375717-212538841:-
ENSG00000225166	17.7097	0.725317	17.7097	0.725317	3.43885	1	ENSG00000225166		lncRNA	chr2:215453688-215486639:+
ENSG00000213917	17.7097	0.725317	17.7097	0.725317	3.43885	1	RPL5P8		Pseudogene	chr2:214280638-214281452:-
ENSG00000231254	17.7097	0.725317	17.7097	0.725317	3.43885	1	PCED1CP		Pseudogene	chr2:212832161-212832945:+
ENSG00000272519	17.7097	0.725317	17.7097	0.725317	3.43885	1	ENSG00000272519		lncRNA	chr2:213266995-213276152:-
ENSG00000236193	17.7097	0.725317	17.7097	0.725317	3.43885	1	LINC01953		lncRNA	chr2:213155806-213167712:-
ENSG00000289002	17.7097	0.725317	17.7097	0.725317	3.43885	1	ENSG00000289002		lncRNA	chr2:213188417-213201737:+
ENSG00000177261	17.7097	0.725317	17.7097	0.725317	3.43885	1	ENSAP3		Pseudogene	chr2:214697727-214698059:+
ENSG00000234308	17.7097	0.725317	17.7097	0.725317	3.43885	1	LINC01878		lncRNA	chr2:212795300-212819264:+
ENSG00000138376	17.7097	0.725317	17.7097	0.725317	3.43885	1	BARD1	NCGv7;AC	protein_coding	chr2:214725646-214809683:-
ENSG00000234938	17.7097	0.725317	17.7097	0.725317	3.43885	1	ENSG00000234938		lncRNA	chr2:215530447-215545526:-
ENSG00000115414	17.7097	0.725317	17.7097	0.725317	3.43885	1	FN1	IntOGen-DriverGenes	protein_coding	chr2:215360440-215436073:-
ENSG00000227981	17.7097	0.725317	17.7097	0.725317	3.43885	1	ENSG00000227981		lncRNA	chr2:215579407-215582635:-
ENSG00000144451	17.7097	0.725317	17.7097	0.725317	3.43885	1	SPAG16		protein_coding	chr2:213284389-214410501:+
ENSG00000138363	17.7097	0.725317	17.7097	0.725317	3.43885	1	ATIC	AC	protein_coding	chr2:215311956-215349773:+
ENSG00000227769	17.7097	0.725317	17.7097	0.725317	3.43885	1	ENSG00000227769		lncRNA	chr2:215004782-215085488:+
ENSG00000266354	17.7097	0.725317	17.7097	0.725317	3.43885	1	MIR4776-2		smallRNA	chr2:212926257-212926336:+
ENSG00000230076	17.7097	0.725317	17.7097	0.725317	3.43885	1	RPL10P6		Pseudogene	chr2:214847128-214847445:+
ENSG00000229267	17.7097	0.725317	17.7097	0.725317	3.43885	1	SNHG31		lncRNA	chr2:214810181-214963575:+
ENSG00000286836	17.7097	0.725317	17.7097	0.725317	3.43885	1	ENSG00000286836		lncRNA	chr2:215178791-215310947:-
ENSG00000144452	17.7097	0.725317	17.7097	0.725317	3.43885	1	ABCA12		protein_coding	chr2:214931542-215138626:-
ENSG00000230838	17.7097	0.725317	17.7097	0.725317	3.43885	1	LINC01614		lncRNA	chr2:215718043-215720944:+
ENSG00000224257	17.7097	0.725317	17.7097	0.725317	3.43885	1	VWC2L-IT1		lncRNA	chr2:214510196-214536890:+
ENSG00000216721	17.7097	0.725317	17.7097	0.725317	3.43885	1	ENSG00000216721		Pseudogene	chr2:215804731-215804981:-
ENSG00000237525	17.7097	0.725317	17.7097	0.725317	3.43885	1	ENSG00000237525		lncRNA	chr2:215533133-215713895:+
ENSG00000286965	17.7097	0.725317	17.7097	0.725317	3.43885	1	ENSG00000286965		lncRNA	chr2:212932894-212937520:-
ENSG00000235770	17.7097	0.725317	17.7097	0.725317	3.43885	1	LINC00607		lncRNA	chr2:215611563-215848954:-
ENSG00000197585	17.7097	0.725317	17.7097	0.725317	3.43885	1	ENSG00000197585		lncRNA	chr2:214241676-214684246:-
ENSG00000238663	17.7097	0.725317	17.7097	0.725317	3.43885	1	snoU13		smallRNA	chr2:215302766-215302864:+
ENSG00000221388	17.7097	0.725317	17.7097	0.725317	3.43885	1	AC093865.1		smallRNA	chr2:212763570-212763675:-
ENSG00000288791	17.7097	0.725317	17.7097	0.725317	3.43885	1	ENSG00000288791		lncRNA	chr2:215758930-215762755:+
ENSG00000228618	17.7097	0.725317	17.7097	0.725317	3.43885	1	ENSG00000228618		lncRNA	chr2:215476667-215480248:+
ENSG00000196096	17.7097	0.725317	17.7097	0.725317	3.43885	1	SPAG16-DT		lncRNA	chr2:213276552-213284205:-
ENSG00000174453	17.7097	0.725317	17.7097	0.725317	3.43885	1	VWC2L		protein_coding	chr2:214411054-214578976:+
ENSG00000212055	17.7097	0.725317	17.7097	0.725317	3.43885	1	AC122136.1		smallRNA	chr2:215878833-215878919:-
ENSG00000223373	17.7097	0.725317	17.7097	0.725317	3.43885	1	ENSG00000223373		lncRNA	chr2:212911003-212919809:+
ENSG00000237571	17.7097	0.725317	17.7097	0.725317	3.43885	1	LINC02862		lncRNA	chr2:215274992-215277947:+
ENSG00000270659	17.7097	0.725317	17.7097	0.725317	3.43885	1	ENSG00000270659		lncRNA	chr2:213151972-213153661:+
ENSG00000227824	17.7097	0.725317	17.7097	0.725317	3.43885	1	ENSG00000227824		lncRNA	chr2:215869923-215870518:+
ENSG00000221782	17.7097	0.725317	17.7097	0.725317	3.43885	1	MIR548F2		smallRNA	chr2:212426263-212426360:-
ENSG00000030419	17.7097	0.725317	17.7097	0.725317	3.43885	1	IKZF2	NCGv7	protein_coding	chr2:212999691-213152427:-
ENSG00000265734	17.7097	0.725317	17.7097	0.725317	3.43885	1	MIR4438		smallRNA	chr2:213758067-213758159:+
ENSG00000207274	17.7097	0.725317	17.7097	0.725317	3.43885	1	SNORA70		smallRNA	chr2:214846947-214847081:+
ENSG00000273118	17.7097	0.725317	17.7097	0.725317	3.43885	1	ENSG00000273118		lncRNA	chr2:212581357-213021545:-
ENSG00000230695	17.7097	0.725317	17.7097	0.725317	3.43885	1	FN1-DT		lncRNA	chr2:215436253-215437122:+
ENSG00000215960	9.78165	0	9.78165	0	3.43051	1	AC068292.1		smallRNA	chr2:4228428-4228518:-
ENSG00000264071	9.78165	0	9.78165	0	3.43051	1	RN7SL531P		smallRNA	chr2:4029681-4029959:+
ENSG00000229550	9.78165	0	9.78165	0	3.43051	1	ENSG00000229550		lncRNA	chr2:4136644-4140731:-
ENSG00000223190	9.73699	0	9.73699	0	3.42452	1	RN7SKP100		smallRNA	chr20:43063326-43063609:+
ENSG00000285591	11.8809	0.200087	11.8809	0.200087	3.42402	1	ENSG00000285591		lncRNA	chr2:8488420-8505027:+
ENSG00000229405	11.8809	0.200087	11.8809	0.200087	3.42402	1	ENSG00000229405		Pseudogene	chr2:7736438-7737095:-
ENSG00000235092	11.8809	0.200087	11.8809	0.200087	3.42402	1	ID2-AS1		lncRNA	chr2:8666636-8681864:-
ENSG00000223145	11.8809	0.200087	11.8809	0.200087	3.42402	1	RN7SKP112		smallRNA	chr2:7141227-7141544:-
ENSG00000119203	11.8809	0.200087	11.8809	0.200087	3.42402	1	CPSF3		protein_coding	chr2:9423651-9473101:+
ENSG00000134326	11.8809	0.200087	11.8809	0.200087	3.42402	1	CMPK2		protein_coding	chr2:6840570-6866635:-
ENSG00000119185	11.8809	0.200087	11.8809	0.200087	3.42402	1	ITGB1BP1		protein_coding	chr2:9403475-9423528:-
ENSG00000143797	11.8809	0.200087	11.8809	0.200087	3.42402	1	MBOAT2	NCGv7	protein_coding	chr2:8852690-9003709:-
ENSG00000289191	11.8809	0.200087	11.8809	0.200087	3.42402	1	ENSG00000289191		lncRNA	chr2:8281464-8282581:-
ENSG00000115738	11.8809	0.200087	11.8809	0.200087	3.42402	1	ID2	AC	protein_coding	chr2:8678845-8684461:+
ENSG00000223640	11.8809	0.200087	11.8809	0.200087	3.42402	1	RPL30P3		Pseudogene	chr2:9081395-9081727:-
ENSG00000236790	11.8809	0.200087	11.8809	0.200087	3.42402	1	LINC00299		lncRNA	chr2:7988683-8488284:-
ENSG00000231083	11.8809	0.200087	11.8809	0.200087	3.42402	1	ENSG00000231083		lncRNA	chr2:8600892-8622942:-
ENSG00000229740	11.8809	0.200087	11.8809	0.200087	3.42402	1	ENSG00000229740		lncRNA	chr2:8139335-8144950:+
ENSG00000230886	11.8809	0.200087	11.8809	0.200087	3.42402	1	HMGB1P25		Pseudogene	chr2:9018293-9018899:-
ENSG00000221255	11.8809	0.200087	11.8809	0.200087	3.42402	1	RNU6ATAC37P		smallRNA	chr2:7576841-7576971:+
ENSG00000290092	11.8809	0.200087	11.8809	0.200087	3.42402	1	ENSG00000290092		lncRNA	chr2:7876670-7891784:+
ENSG00000240980	11.8809	0.200087	11.8809	0.200087	3.42402	1	ENSG00000240980		lncRNA	chr2:9143166-9146106:+
ENSG00000238888	11.8809	0.200087	11.8809	0.200087	3.42402	1	snoU13		smallRNA	chr2:8978895-8978999:+
ENSG00000223884	11.8809	0.200087	11.8809	0.200087	3.42402	1	ENSG00000223884		lncRNA	chr2:7045329-7077916:-
ENSG00000229727	11.8809	0.200087	11.8809	0.200087	3.42402	1	ENSG00000229727		lncRNA	chr2:7383227-7450544:+
ENSG00000151693	11.8809	0.200087	11.8809	0.200087	3.42402	1	ASAP2	NCGv7	protein_coding	chr2:9206765-9405683:+
ENSG00000151692	11.8809	0.200087	11.8809	0.200087	3.42402	1	RNF144A		protein_coding	chr2:6917412-7068286:+
ENSG00000236008	11.8809	0.200087	11.8809	0.200087	3.42402	1	LINC01814		lncRNA	chr2:8461703-8592903:-
ENSG00000213774	11.8809	0.200087	11.8809	0.200087	3.42402	1	ENSG00000213774		Pseudogene	chr2:7324748-7325062:-
ENSG00000236172	11.8809	0.200087	11.8809	0.200087	3.42402	1	MIR7515HG		lncRNA	chr2:6615389-6651104:-
ENSG00000134321	11.8809	0.200087	11.8809	0.200087	3.42402	1	RSAD2		protein_coding	chr2:6865557-6898239:+
ENSG00000235576	11.8809	0.200087	11.8809	0.200087	3.42402	1	LINC01871		lncRNA	chr2:7725682-7732268:+
ENSG00000134313	11.8809	0.200087	11.8809	0.200087	3.42402	1	KIDINS220		protein_coding	chr2:8721081-8837630:-
ENSG00000225964	11.8809	0.200087	11.8809	0.200087	3.42402	1	NRIR		lncRNA	chr2:6819463-6840464:-
ENSG00000226506	11.8809	0.200087	11.8809	0.200087	3.42402	1	ENSG00000226506		lncRNA	chr2:7886767-7899725:-
ENSG00000287119	11.8809	0.200087	11.8809	0.200087	3.42402	1	ENSG00000287119		lncRNA	chr2:7671330-7675736:+
ENSG00000286851	11.8809	0.200087	11.8809	0.200087	3.42402	1	ENSG00000286851		lncRNA	chr2:6649706-6650897:+
ENSG00000242136	11.8809	0.200087	11.8809	0.200087	3.42402	1	ENSG00000242136		lncRNA	chr2:9103440-9105114:+
ENSG00000286857	11.8809	0.200087	11.8809	0.200087	3.42402	1	ENSG00000286857		lncRNA	chr2:7937282-7953402:+
ENSG00000244310	11.8809	0.200087	11.8809	0.200087	3.42402	1	ENSG00000244310		lncRNA	chr2:9110457-9116947:+
ENSG00000261104	11.8809	0.200087	11.8809	0.200087	3.42402	1	ENSG00000261104		lncRNA	chr2:9106593-9109865:+
ENSG00000235665	11.8809	0.200087	11.8809	0.200087	3.42402	1	LINC00298		lncRNA	chr2:7922425-8278186:-
ENSG00000232979	11.8809	0.200087	11.8809	0.200087	3.42402	1	ENSG00000232979		Pseudogene	chr2:7735645-7735783:-
ENSG00000271947	11.8809	0.200087	11.8809	0.200087	3.42402	1	ENSG00000271947		lncRNA	chr2:6905724-6906301:-
ENSG00000272002	11.8809	0.200087	11.8809	0.200087	3.42402	1	LINC02973		lncRNA	chr2:7260871-7261504:+
ENSG00000225642	11.8809	0.200087	11.8809	0.200087	3.42402	1	SNRPEP5		Pseudogene	chr2:8603082-8603359:+
ENSG00000290023	11.8809	0.200087	11.8809	0.200087	3.42402	1	ENSG00000290023		lncRNA	chr2:9004095-9004684:+
ENSG00000230515	11.8809	0.200087	11.8809	0.200087	3.42402	1	ENSG00000230515		lncRNA	chr2:7671604-7672246:-
ENSG00000213772	11.8809	0.200087	11.8809	0.200087	3.42402	1	EIF1P7		Pseudogene	chr2:9271292-9271628:-
ENSG00000290050	11.8809	0.200087	11.8809	0.200087	3.42402	1	ENSG00000290050		lncRNA	chr2:7748569-7749277:-
ENSG00000228203	11.8809	0.200087	11.8809	0.200087	3.42402	1	GRASLND		lncRNA	chr2:6911754-6918734:-
ENSG00000205837	11.8809	0.200087	11.8809	0.200087	3.42402	1	LINC00487		lncRNA	chr2:6728177-6770311:-
ENSG00000243847	28.474	1.77578	28.474	1.77578	3.40848	1	RN7SL610P		smallRNA	chr2:23996797-23997085:-
ENSG00000115457	17.2854	0.725317	17.2854	0.725317	3.40576	1	IGFBP2		protein_coding	chr2:216632828-216664436:+
ENSG00000226276	17.2854	0.725317	17.2854	0.725317	3.40576	1	ENSG00000226276		lncRNA	chr2:215939308-215941719:-
ENSG00000144583	17.2854	0.725317	17.2854	0.725317	3.40576	1	MARCHF4		protein_coding	chr2:216257865-216372483:-
ENSG00000290060	17.2854	0.725317	17.2854	0.725317	3.40576	1	ENSG00000290060		lncRNA	chr2:216395085-216399748:+
ENSG00000225794	17.2854	0.725317	17.2854	0.725317	3.40576	1	ENSG00000225794		lncRNA	chr2:216594359-216611206:+
ENSG00000115461	17.2854	0.725317	17.2854	0.725317	3.40576	1	IGFBP5		protein_coding	chr2:216672105-216695549:-
ENSG00000234588	17.2854	0.725317	17.2854	0.725317	3.40576	1	FABP5P14		Pseudogene	chr2:216805737-216806129:-
ENSG00000079246	17.2854	0.725317	17.2854	0.725317	3.40576	1	XRCC5	NCGv7	protein_coding	chr2:216107464-216206303:+
ENSG00000236478	17.2854	0.725317	17.2854	0.725317	3.40576	1	ENSG00000236478		Pseudogene	chr2:216174896-216176032:-
ENSG00000232485	17.2854	0.725317	17.2854	0.725317	3.40576	1	RPL37A-DT		lncRNA	chr2:216479030-216498770:-
ENSG00000279348	17.2854	0.725317	17.2854	0.725317	3.40576	1	ENSG00000279348		TEC	chr2:216211404-216213519:+
ENSG00000231092	17.2854	0.725317	17.2854	0.725317	3.40576	1	ENSG00000231092		lncRNA	chr2:216259595-216266130:+
ENSG00000118242	17.2854	0.725317	17.2854	0.725317	3.40576	1	MREG		protein_coding	chr2:215942584-216034096:-
ENSG00000222832	17.2854	0.725317	17.2854	0.725317	3.40576	1	RNA5SP120		Pseudogene	chr2:216793489-216793600:-
ENSG00000233581	17.2854	0.725317	17.2854	0.725317	3.40576	1	ENSG00000233581		lncRNA	chr2:216303325-216321737:+
ENSG00000224391	17.2854	0.725317	17.2854	0.725317	3.40576	1	LINC01280		lncRNA	chr2:216590426-216606938:-
ENSG00000197756	17.2854	0.725317	17.2854	0.725317	3.40576	1	RPL37A		protein_coding	chr2:216498825-216579180:+
ENSG00000115425	17.2854	0.725317	17.2854	0.725317	3.40576	1	PECR		protein_coding	chr2:215996329-216082955:-
ENSG00000260804	17.2854	0.725317	17.2854	0.725317	3.40576	1	LINC01963		lncRNA	chr2:216217045-216220192:+
ENSG00000207303	17.2854	0.725317	17.2854	0.725317	3.40576	1	Y_RNA		smallRNA	chr2:216351403-216351504:+
ENSG00000237930	17.2854	0.725317	17.2854	0.725317	3.40576	1	RPL31P14		Pseudogene	chr2:216785774-216786144:-
ENSG00000232970	17.2854	0.725317	17.2854	0.725317	3.40576	1	POLHP1		Pseudogene	chr2:216156342-216156811:-
ENSG00000235444	17.2854	0.725317	17.2854	0.725317	3.40576	1	PSMB3P2		Pseudogene	chr2:216610342-216610959:-
ENSG00000138375	17.2854	0.725317	17.2854	0.725317	3.40576	1	SMARCAL1		protein_coding	chr2:216412383-216483053:+
ENSG00000235042	17.2854	0.725317	17.2854	0.725317	3.40576	1	SMARCAL1-AS1		lncRNA	chr2:216385288-216412696:-
ENSG00000241520	17.2854	0.725317	17.2854	0.725317	3.40576	1	ENSG00000241520		lncRNA	chr2:216483032-216487196:-
ENSG00000163449	17.2854	0.725317	17.2854	0.725317	3.40576	1	TMEM169		protein_coding	chr2:216081866-216102783:+
ENSG00000179934	15.9008	0.600262	15.9008	0.600262	3.40071	1	CCR8		protein_coding	chr3:39329709-39333680:+
ENSG00000215034	15.9008	0.600262	15.9008	0.600262	3.40071	1	DSTNP4		Pseudogene	chr3:39214199-39214672:+
ENSG00000168329	15.9008	0.600262	15.9008	0.600262	3.40071	1	CX3CR1	NCGv7	protein_coding	chr3:39263495-39281735:-
ENSG00000228168	15.9008	0.600262	15.9008	0.600262	3.40071	1	HNRNPA1P21		Pseudogene	chr3:39334979-39335939:+
ENSG00000270367	15.9008	0.600262	15.9008	0.600262	3.40071	1	ENSG00000270367		Pseudogene	chr3:39285985-39287920:+
ENSG00000215941	15.9008	0.600262	15.9008	0.600262	3.40071	1	AC116038.1		smallRNA	chr3:38907314-38907389:+
ENSG00000168334	15.9008	0.600262	15.9008	0.600262	3.40071	1	XIRP1		protein_coding	chr3:39183210-39192596:-
ENSG00000168026	15.9008	0.600262	15.9008	0.600262	3.40071	1	TTC21A		protein_coding	chr3:39107680-39138903:+
ENSG00000287620	15.9008	0.600262	15.9008	0.600262	3.40071	1	ENSG00000287620		lncRNA	chr3:39177761-39179586:+
ENSG00000223668	15.9008	0.600262	15.9008	0.600262	3.40071	1	EEF1A1P24		Pseudogene	chr3:39358545-39359922:+
ENSG00000283849	15.9008	0.600262	15.9008	0.600262	3.40071	1	ENSG00000283849		lncRNA	chr3:39152906-39154723:+
ENSG00000206708	15.9008	0.600262	15.9008	0.600262	3.40071	1	RNU6-1227P		smallRNA	chr3:39025987-39026093:+
ENSG00000284669	15.9008	0.600262	15.9008	0.600262	3.40071	1	ENSG00000284669		lncRNA	chr3:39148281-39172952:+
ENSG00000287958	15.9008	0.600262	15.9008	0.600262	3.40071	1	ENSG00000287958		lncRNA	chr3:39232531-39263352:+
ENSG00000287995	15.9008	0.600262	15.9008	0.600262	3.40071	1	ENSG00000287995		lncRNA	chr3:39213069-39216585:-
ENSG00000287780	15.9008	0.600262	15.9008	0.600262	3.40071	1	ENSG00000287780		lncRNA	chr3:39292556-39384300:-
ENSG00000144655	15.9008	0.600262	15.9008	0.600262	3.40071	1	CSRNP1		protein_coding	chr3:39141855-39154562:-
ENSG00000114745	15.9008	0.600262	15.9008	0.600262	3.40071	1	GORASP1	NCGv7	protein_coding	chr3:39095222-39108369:-
ENSG00000114742	15.9008	0.600262	15.9008	0.600262	3.40071	1	WDR48		protein_coding	chr3:39052013-39096671:+
ENSG00000168356	15.9008	0.600262	15.9008	0.600262	3.40071	1	SCN11A	NCGv7	protein_coding	chr3:38845764-39052157:-
ENSG00000144659	15.9008	0.600262	15.9008	0.600262	3.40071	1	SLC25A38		protein_coding	chr3:39383370-39397351:+
ENSG00000238267	15.9008	0.600262	15.9008	0.600262	3.40071	1	ENSG00000238267		Pseudogene	chr3:39338129-39338879:-
ENSG00000230871	9.55833	0	9.55833	0	3.40031	1	RPS6P23		Pseudogene	chr13:99173593-99174490:+
ENSG00000234239	9.55833	0	9.55833	0	3.40031	1	CFL1P8		Pseudogene	chr13:99582706-99583180:+
ENSG00000218502	9.55833	0	9.55833	0	3.40031	1	H2AZP3		Pseudogene	chr13:99215372-99215758:-
ENSG00000207298	9.55833	0	9.55833	0	3.40031	1	RNU6-83P		smallRNA	chr13:99025234-99025345:+
ENSG00000266207	9.55833	0	9.55833	0	3.40031	1	AL583784.1		smallRNA	chr13:99453396-99453469:-
ENSG00000234303	9.55833	0	9.55833	0	3.40031	1	CLYBL-AS1		lncRNA	chr13:99726245-99728971:-
ENSG00000285448	9.55833	0	9.55833	0	3.40031	1	ENSG00000285448		lncRNA	chr13:99429211-99432702:-
ENSG00000263615	9.55833	0	9.55833	0	3.40031	1	MIR4306		smallRNA	chr13:99643059-99643149:+
ENSG00000125304	9.55833	0	9.55833	0	3.40031	1	TM9SF2		protein_coding	chr13:99446311-99564048:+
ENSG00000134882	9.55833	0	9.55833	0	3.40031	1	UBAC2	NCGv7	protein_coding	chr13:99200774-99386504:+
ENSG00000231981	9.55833	0	9.55833	0	3.40031	1	RPL7L1P12		Pseudogene	chr13:98949719-98950447:-
ENSG00000169508	9.55833	0	9.55833	0	3.40031	1	GPR183	NCGv7	protein_coding	chr13:99294539-99307399:-
ENSG00000212197	9.55833	0	9.55833	0	3.40031	1	RNY3P6		smallRNA	chr13:99536319-99536396:-
ENSG00000201793	9.55833	0	9.55833	0	3.40031	1	RN7SKP9		smallRNA	chr13:99205708-99206006:+
ENSG00000228808	9.55833	0	9.55833	0	3.40031	1	HMGB3P4		Pseudogene	chr13:99372173-99372686:+
ENSG00000280710	9.55833	0	9.55833	0	3.40031	1	ENSG00000280710		lncRNA	chr13:99498737-99501250:+
ENSG00000088387	9.55833	0	9.55833	0	3.40031	1	DOCK9		protein_coding	chr13:98793429-99086625:-
ENSG00000234168	9.55833	0	9.55833	0	3.40031	1	LINC01039		lncRNA	chr13:99577112-99580368:+
ENSG00000125245	9.55833	0	9.55833	0	3.40031	1	GPR18		protein_coding	chr13:99254732-99261744:-
ENSG00000234005	9.55833	0	9.55833	0	3.40031	1	GAPDHP22		Pseudogene	chr13:99190579-99190991:-
ENSG00000288581	9.55833	0	9.55833	0	3.40031	1	ENSG00000288581		lncRNA	chr13:99835813-99841250:-
ENSG00000260992	9.55833	0	9.55833	0	3.40031	1	DOCK9-DT		lncRNA	chr13:99087819-99088625:+
ENSG00000201245	9.55833	0	9.55833	0	3.40031	1	SNORA25		smallRNA	chr13:99783857-99783983:-
ENSG00000280734	9.55833	0	9.55833	0	3.40031	1	LINC01232		lncRNA	chr13:99486962-99499306:-
ENSG00000238241	9.55833	0	9.55833	0	3.40031	1	CCR12P		Pseudogene	chr13:99407837-99408914:-
ENSG00000238305	9.55833	0	9.55833	0	3.40031	1	snoU13		smallRNA	chr13:99784054-99784157:-
ENSG00000287746	9.55833	0	9.55833	0	3.40031	1	ENSG00000287746		lncRNA	chr13:99584014-99590508:-
ENSG00000228889	9.55833	0	9.55833	0	3.40031	1	UBAC2-AS1		lncRNA	chr13:99181223-99200757:-
ENSG00000203441	9.55833	0	9.55833	0	3.40031	1	LINC00449		lncRNA	chr13:99499727-99501052:-
ENSG00000227659	9.55833	0	9.55833	0	3.40031	1	CLYBL-AS2		lncRNA	chr13:99690081-99690971:-
ENSG00000290577	9.55833	0	9.55833	0	3.40031	1	ENSG00000290577		lncRNA	chr13:99404684-99417224:-
ENSG00000189089	9.51366	0	9.51366	0	3.39419	1	RIMKLBP1		Pseudogene	chr21:36050214-36051377:+
ENSG00000243674	15.6774	0.600262	15.6774	0.600262	3.38152	1	OR7E66P		Pseudogene	chr3:75347833-75348787:-
ENSG00000122194	9.35734	0	9.35734	0	3.37258	1	PLG		protein_coding	chr6:160702238-160754097:+
ENSG00000220913	9.35734	0	9.35734	0	3.37258	1	ENSG00000220913		Pseudogene	chr6:160905770-160913638:+
ENSG00000112499	9.35734	0	9.35734	0	3.37258	1	SLC22A2	NCGv7	protein_coding	chr6:160171061-160277638:-
ENSG00000216516	9.35734	0	9.35734	0	3.37258	1	ENSG00000216516		Pseudogene	chr6:160163539-160163755:-
ENSG00000213071	9.35734	0	9.35734	0	3.37258	1	LPAL2		Pseudogene	chr6:160453428-160511007:-
ENSG00000230234	9.35734	0	9.35734	0	3.37258	1	ENSG00000230234		lncRNA	chr6:160272617-160276130:+
ENSG00000272841	9.35734	0	9.35734	0	3.37258	1	MAP3K4-AS1		lncRNA	chr6:160990318-160992342:-
ENSG00000290613	9.35734	0	9.35734	0	3.37258	1	LPAL2		lncRNA	chr6:160466555-160520269:-
ENSG00000274903	9.35734	0	9.35734	0	3.37258	1	ENSG00000274903		Pseudogene	chr6:160773988-160783214:+
ENSG00000213073	9.35734	0	9.35734	0	3.37258	1	CHP1P2		Pseudogene	chr6:160093423-160093993:+
ENSG00000243831	9.35734	0	9.35734	0	3.37258	1	ENSG00000243831		Pseudogene	chr6:160666228-160676523:-
ENSG00000175003	9.35734	0	9.35734	0	3.37258	1	SLC22A1	NCGv7	protein_coding	chr6:160121815-160158718:+
ENSG00000286498	9.35734	0	9.35734	0	3.37258	1	ENSG00000286498		lncRNA	chr6:161353679-161355350:+
ENSG00000224371	9.35734	0	9.35734	0	3.37258	1	ENSG00000224371		lncRNA	chr6:160872888-160926204:-
ENSG00000197081	9.35734	0	9.35734	0	3.37258	1	IGF2R	NCGv7	protein_coding	chr6:159969082-160113507:+
ENSG00000146477	9.35734	0	9.35734	0	3.37258	1	SLC22A3		protein_coding	chr6:160348378-160452577:+
ENSG00000224477	9.35734	0	9.35734	0	3.37258	1	ENSG00000224477		lncRNA	chr6:160698288-160700632:+
ENSG00000231863	9.35734	0	9.35734	0	3.37258	1	ENSG00000231863		lncRNA	chr6:160931080-160985624:+
ENSG00000085511	9.35734	0	9.35734	0	3.37258	1	MAP3K4	NCGv7	protein_coding	chr6:160991727-161117385:+
ENSG00000287656	9.35734	0	9.35734	0	3.37258	1	ENSG00000287656		lncRNA	chr6:160369200-160386934:-
ENSG00000198670	9.35734	0	9.35734	0	3.37258	1	LPA		protein_coding	chr6:160531482-160664275:-
ENSG00000233342	9.35734	0	9.35734	0	3.37258	1	ENSG00000233342		lncRNA	chr6:160926269-160943110:+
ENSG00000026652	9.35734	0	9.35734	0	3.37258	1	AGPAT4		protein_coding	chr6:161129967-161274061:-
ENSG00000287558	9.35734	0	9.35734	0	3.37258	1	ENSG00000287558		lncRNA	chr6:160742509-160767490:-
ENSG00000276960	9.35734	0	9.35734	0	3.37258	1	ENSG00000276960		Pseudogene	chr6:160755398-160757518:-
ENSG00000231610	11.3673	0.200087	11.3673	0.200087	3.36532	1	PIK3CDP1		Pseudogene	chr2:6495877-6496798:-
ENSG00000226488	11.3673	0.200087	11.3673	0.200087	3.36532	1	LINC01824		lncRNA	chr2:6495651-6511839:+
ENSG00000261308	14.6055	0.52523	14.6055	0.52523	3.35495	1	FIGNL2		protein_coding	chr12:51817899-51848718:-
ENSG00000278842	14.6055	0.52523	14.6055	0.52523	3.35495	1	ENSG00000278842		Pseudogene	chr12:50286244-50289231:+
ENSG00000199903	14.6055	0.52523	14.6055	0.52523	3.35495	1	RNU6-1273P		smallRNA	chr12:51037499-51037602:+
ENSG00000257570	14.6055	0.52523	14.6055	0.52523	3.35495	1	ENSG00000257570		Pseudogene	chr12:49709237-49709336:+
ENSG00000167548	14.6055	0.52523	14.6055	0.52523	3.35495	1	KMT2D	NCGv7	protein_coding	chr12:49018975-49060794:-
ENSG00000167550	14.6055	0.52523	14.6055	0.52523	3.35495	1	RHEBL1		protein_coding	chr12:49064676-49070025:-
ENSG00000167552	14.6055	0.52523	14.6055	0.52523	3.35495	1	TUBA1A		protein_coding	chr12:49184686-49189080:-
ENSG00000167553	14.6055	0.52523	14.6055	0.52523	3.35495	1	TUBA1C	NCGv7	protein_coding	chr12:49188736-49274600:+
ENSG00000167566	14.6055	0.52523	14.6055	0.52523	3.35495	1	NCKAP5L		protein_coding	chr12:49791146-49828750:-
ENSG00000167580	14.6055	0.52523	14.6055	0.52523	3.35495	1	AQP2		protein_coding	chr12:49950737-49958878:+
ENSG00000169884	14.6055	0.52523	14.6055	0.52523	3.35495	1	WNT10B	AC	protein_coding	chr12:48965340-48971735:-
ENSG00000167588	14.6055	0.52523	14.6055	0.52523	3.35495	1	GPD1		protein_coding	chr12:50103982-50111313:+
ENSG00000167612	14.6055	0.52523	14.6055	0.52523	3.35495	1	ANKRD33		protein_coding	chr12:51888009-51891727:+
ENSG00000268069	14.6055	0.52523	14.6055	0.52523	3.35495	1	ENSG00000268069		lncRNA	chr12:47784923-47786002:+
ENSG00000288710	14.6055	0.52523	14.6055	0.52523	3.35495	1	ENSG00000288710		protein_coding	chr12:49002274-49024075:-
ENSG00000200428	14.6055	0.52523	14.6055	0.52523	3.35495	1	Y_RNA		smallRNA	chr12:50743568-50743684:+
ENSG00000152556	14.6055	0.52523	14.6055	0.52523	3.35495	1	PFKM		protein_coding	chr12:48105139-48146404:+
ENSG00000257346	14.6055	0.52523	14.6055	0.52523	3.35495	1	ENSG00000257346		lncRNA	chr12:49090208-49093312:+
ENSG00000257924	14.6055	0.52523	14.6055	0.52523	3.35495	1	LINC02416		lncRNA	chr12:47353754-47369935:+
ENSG00000086159	14.6055	0.52523	14.6055	0.52523	3.35495	1	AQP6		protein_coding	chr12:49967194-49977139:+
ENSG00000274797	14.6055	0.52523	14.6055	0.52523	3.35495	1	ENSG00000274797		lncRNA	chr12:50953924-50954356:-
ENSG00000199237	14.6055	0.52523	14.6055	0.52523	3.35495	1	RNU6-834P		smallRNA	chr12:49593104-49593213:+
ENSG00000110934	14.6055	0.52523	14.6055	0.52523	3.35495	1	BIN2		protein_coding	chr12:51281038-51324668:-
ENSG00000189182	14.6055	0.52523	14.6055	0.52523	3.35495	1	KRT77		protein_coding	chr12:52689626-52703524:-
ENSG00000257588	14.6055	0.52523	14.6055	0.52523	3.35495	1	AQP5-AS1		lncRNA	chr12:49951512-49962924:-
ENSG00000257925	14.6055	0.52523	14.6055	0.52523	3.35495	1	ENSG00000257925		lncRNA	chr12:47237734-47279021:-
ENSG00000200183	14.6055	0.52523	14.6055	0.52523	3.35495	1	RNU6-238P		smallRNA	chr12:50656973-50657078:+
ENSG00000199566	14.6055	0.52523	14.6055	0.52523	3.35495	1	SNORA64		smallRNA	chr12:47346166-47346297:-
ENSG00000170454	14.6055	0.52523	14.6055	0.52523	3.35495	1	KRT75		protein_coding	chr12:52424070-52434371:-
ENSG00000257531	14.6055	0.52523	14.6055	0.52523	3.35495	1	ENSG00000257531		Pseudogene	chr12:50217662-50218343:-
ENSG00000139549	14.6055	0.52523	14.6055	0.52523	3.35495	1	DHH		protein_coding	chr12:49086656-49094801:-
ENSG00000257433	14.6055	0.52523	14.6055	0.52523	3.35495	1	RPAP3-DT		lncRNA	chr12:47706058-47742294:+
ENSG00000161813	14.6055	0.52523	14.6055	0.52523	3.35495	1	LARP4		protein_coding	chr12:50392383-50480004:+
ENSG00000261586	14.6055	0.52523	14.6055	0.52523	3.35495	1	ENSG00000261586		lncRNA	chr12:51817899-51820150:+
ENSG00000257987	14.6055	0.52523	14.6055	0.52523	3.35495	1	TEX49		protein_coding	chr12:48727435-48765790:+
ENSG00000257906	14.6055	0.52523	14.6055	0.52523	3.35495	1	LINC02156		lncRNA	chr12:47377638-47420192:+
ENSG00000161800	14.6055	0.52523	14.6055	0.52523	3.35495	1	RACGAP1		protein_coding	chr12:49976923-50033136:-
ENSG00000257464	14.6055	0.52523	14.6055	0.52523	3.35495	1	ENSG00000257464		Pseudogene	chr12:49442424-49442652:-
ENSG00000265804	14.6055	0.52523	14.6055	0.52523	3.35495	1	AC078864.2		smallRNA	chr12:52113925-52114012:+
ENSG00000161798	14.6055	0.52523	14.6055	0.52523	3.35495	1	AQP5		protein_coding	chr12:49961872-49965682:+
ENSG00000181418	14.6055	0.52523	14.6055	0.52523	3.35495	1	DDN		protein_coding	chr12:48995149-48999375:-
ENSG00000278385	14.6055	0.52523	14.6055	0.52523	3.35495	1	ENSG00000278385		lncRNA	chr12:47905122-47906865:+
ENSG00000174233	14.6055	0.52523	14.6055	0.52523	3.35495	1	ADCY6		protein_coding	chr12:48766194-48789089:-
ENSG00000200303	14.6055	0.52523	14.6055	0.52523	3.35495	1	RNU6-940P		smallRNA	chr12:48975543-48975646:+
ENSG00000274928	14.6055	0.52523	14.6055	0.52523	3.35495	1	KRT89P		Pseudogene	chr12:52341197-52354036:+
ENSG00000222635	14.6055	0.52523	14.6055	0.52523	3.35495	1	RNU6-1203P		smallRNA	chr12:48081319-48081428:+
ENSG00000161791	14.6055	0.52523	14.6055	0.52523	3.35495	1	FMNL3	NCGv7	protein_coding	chr12:49636499-49708165:-
ENSG00000284791	14.6055	0.52523	14.6055	0.52523	3.35495	1	SMIM41		protein_coding	chr12:52079704-52108255:+
ENSG00000272368	14.6055	0.52523	14.6055	0.52523	3.35495	1	ENSG00000272368		lncRNA	chr12:50112197-50165618:+
ENSG00000161835	14.6055	0.52523	14.6055	0.52523	3.35495	1	TAMALIN		protein_coding	chr12:52006946-52015889:+
ENSG00000257700	14.6055	0.52523	14.6055	0.52523	3.35495	1	ENSG00000257700		lncRNA	chr12:52692605-52696788:+
ENSG00000276814	14.6055	0.52523	14.6055	0.52523	3.35495	1	ENSG00000276814		lncRNA	chr12:48039784-48040761:-
ENSG00000079387	14.6055	0.52523	14.6055	0.52523	3.35495	1	SENP1		protein_coding	chr12:48042897-48106079:-
ENSG00000110881	14.6055	0.52523	14.6055	0.52523	3.35495	1	ASIC1		protein_coding	chr12:50057548-50083611:+
ENSG00000199740	14.6055	0.52523	14.6055	0.52523	3.35495	1	Y_RNA		smallRNA	chr12:50939927-50940026:-
ENSG00000199824	14.6055	0.52523	14.6055	0.52523	3.35495	1	RNU6-199P		smallRNA	chr12:51162901-51163007:+
ENSG00000161850	14.6055	0.52523	14.6055	0.52523	3.35495	1	KRT82		protein_coding	chr12:52393931-52406335:-
ENSG00000240399	14.6055	0.52523	14.6055	0.52523	3.35495	1	ENSG00000240399		Pseudogene	chr12:48054813-48055591:-
ENSG00000174243	14.6055	0.52523	14.6055	0.52523	3.35495	1	DDX23	NCGv7	protein_coding	chr12:48829756-48852842:-
ENSG00000240443	14.6055	0.52523	14.6055	0.52523	3.35495	1	RPS10P20		Pseudogene	chr12:48487946-48488408:+
ENSG00000260122	14.6055	0.52523	14.6055	0.52523	3.35495	1	ENSG00000260122		lncRNA	chr12:51809705-51810600:-
ENSG00000272822	14.6055	0.52523	14.6055	0.52523	3.35495	1	ENSG00000272822		protein_coding	chr12:48903503-48957365:-
ENSG00000257985	14.6055	0.52523	14.6055	0.52523	3.35495	1	ENSG00000257985		lncRNA	chr12:48011304-48025469:+
ENSG00000278126	14.6055	0.52523	14.6055	0.52523	3.35495	1	ENSG00000278126		lncRNA	chr12:51201684-51202581:-
ENSG00000110844	14.6055	0.52523	14.6055	0.52523	3.35495	1	PRPF40B	NCGv7	protein_coding	chr12:49568218-49644666:+
ENSG00000257913	14.6055	0.52523	14.6055	0.52523	3.35495	1	DDN-AS1		lncRNA	chr12:48998367-49019241:+
ENSG00000257955	14.6055	0.52523	14.6055	0.52523	3.35495	1	ENSG00000257955		lncRNA	chr12:48019771-48025382:-
ENSG00000257964	14.6055	0.52523	14.6055	0.52523	3.35495	1	ENSG00000257964		lncRNA	chr12:49576840-49577505:-
ENSG00000111424	14.6055	0.52523	14.6055	0.52523	3.35495	1	VDR		protein_coding	chr12:47841537-47943048:-
ENSG00000257989	14.6055	0.52523	14.6055	0.52523	3.35495	1	ENSG00000257989		lncRNA	chr12:52092485-52104297:-
ENSG00000258352	14.6055	0.52523	14.6055	0.52523	3.35495	1	IFITM3P6		Pseudogene	chr12:47135498-47138370:-
ENSG00000167768	14.6055	0.52523	14.6055	0.52523	3.35495	1	KRT1		protein_coding	chr12:52674736-52680407:-
ENSG00000247774	14.6055	0.52523	14.6055	0.52523	3.35495	1	PCED1B-AS1		lncRNA	chr12:47205893-47216487:-
ENSG00000185479	14.6055	0.52523	14.6055	0.52523	3.35495	1	KRT6B		protein_coding	chr12:52446651-52452146:-
ENSG00000139648	14.6055	0.52523	14.6055	0.52523	3.35495	1	KRT71		protein_coding	chr12:52543909-52553145:-
ENSG00000181929	14.6055	0.52523	14.6055	0.52523	3.35495	1	PRKAG1	NCGv7	protein_coding	chr12:49002274-49018807:-
ENSG00000257243	14.6055	0.52523	14.6055	0.52523	3.35495	1	PARK7P1		Pseudogene	chr12:49595148-49595688:+
ENSG00000257954	14.6055	0.52523	14.6055	0.52523	3.35495	1	ENSG00000257954		Pseudogene	chr12:49389516-49390162:+
ENSG00000129315	14.6055	0.52523	14.6055	0.52523	3.35495	1	CCNT1		protein_coding	chr12:48688458-48716998:-
ENSG00000265009	14.6055	0.52523	14.6055	0.52523	3.35495	1	AC078864.1		smallRNA	chr12:52110634-52110704:-
ENSG00000167767	14.6055	0.52523	14.6055	0.52523	3.35495	1	KRT80		protein_coding	chr12:52168996-52192014:-
ENSG00000243075	14.6055	0.52523	14.6055	0.52523	3.35495	1	RN7SL519P		smallRNA	chr12:50841500-50841829:-
ENSG00000200953	14.6055	0.52523	14.6055	0.52523	3.35495	1	Y_RNA		smallRNA	chr12:51156868-51156977:-
ENSG00000257885	14.6055	0.52523	14.6055	0.52523	3.35495	1	PHB1P18		Pseudogene	chr12:48168847-48169659:-
ENSG00000211584	14.6055	0.52523	14.6055	0.52523	3.35495	1	SLC48A1		protein_coding	chr12:47753916-47782751:+
ENSG00000161849	14.6055	0.52523	14.6055	0.52523	3.35495	1	KRT84	NCGv7	protein_coding	chr12:52377812-52385652:-
ENSG00000258203	14.6055	0.52523	14.6055	0.52523	3.35495	1	ENSG00000258203		lncRNA	chr12:48005277-48011227:-
ENSG00000284723	14.6055	0.52523	14.6055	0.52523	3.35495	1	OR8S1		protein_coding	chr12:48525632-48526570:+
ENSG00000212496	14.6055	0.52523	14.6055	0.52523	3.35495	1	RNU6-1093P		smallRNA	chr12:50256238-50256344:-
ENSG00000079337	14.6055	0.52523	14.6055	0.52523	3.35495	1	RAPGEF3	NCGv7	protein_coding	chr12:47734363-47771040:-
ENSG00000110911	14.6055	0.52523	14.6055	0.52523	3.35495	1	SLC11A2		protein_coding	chr12:50979401-51028566:-
ENSG00000258181	14.6055	0.52523	14.6055	0.52523	3.35495	1	ENSG00000258181		lncRNA	chr12:47248124-47257539:+
ENSG00000274156	14.6055	0.52523	14.6055	0.52523	3.35495	1	ENSG00000274156		lncRNA	chr12:50934942-50935464:-
ENSG00000110925	14.6055	0.52523	14.6055	0.52523	3.35495	1	CSRNP2		protein_coding	chr12:51061205-51083664:-
ENSG00000200309	14.6055	0.52523	14.6055	0.52523	3.35495	1	Y_RNA		smallRNA	chr12:49132853-49132947:-
ENSG00000257378	14.6055	0.52523	14.6055	0.52523	3.35495	1	ENSG00000257378		lncRNA	chr12:49954639-49956125:-
ENSG00000284730	14.6055	0.52523	14.6055	0.52523	3.35495	1	TMDD1		protein_coding	chr12:51813921-51814925:-
ENSG00000111405	14.6055	0.52523	14.6055	0.52523	3.35495	1	ENDOU		protein_coding	chr12:47709734-47725567:-
ENSG00000269514	14.6055	0.52523	14.6055	0.52523	3.35495	1	ENSG00000269514		lncRNA	chr12:48198357-48230275:+
ENSG00000135519	14.6055	0.52523	14.6055	0.52523	3.35495	1	KCNH3		protein_coding	chr12:49539030-49558337:+
ENSG00000258135	14.6055	0.52523	14.6055	0.52523	3.35495	1	LINC02396		lncRNA	chr12:49908882-49911863:-
ENSG00000178449	14.6055	0.52523	14.6055	0.52523	3.35495	1	COX14		protein_coding	chr12:50112082-50120457:+
ENSG00000134285	14.6055	0.52523	14.6055	0.52523	3.35495	1	FKBP11		protein_coding	chr12:48921518-48926474:-
ENSG00000276454	14.6055	0.52523	14.6055	0.52523	3.35495	1	ENSG00000276454		lncRNA	chr12:47265665-47266108:+
ENSG00000005175	14.6055	0.52523	14.6055	0.52523	3.35495	1	RPAP3		protein_coding	chr12:47661249-47706030:-
ENSG00000134287	14.6055	0.52523	14.6055	0.52523	3.35495	1	ARF3		protein_coding	chr12:48935723-48957487:-
ENSG00000167535	14.6055	0.52523	14.6055	0.52523	3.35495	1	CACNB3		protein_coding	chr12:48813794-48828941:+
ENSG00000167531	14.6055	0.52523	14.6055	0.52523	3.35495	1	LALBA		protein_coding	chr12:48567684-48570066:-
ENSG00000167528	14.6055	0.52523	14.6055	0.52523	3.35495	1	ZNF641		protein_coding	chr12:48337180-48351414:-
ENSG00000258334	14.6055	0.52523	14.6055	0.52523	3.35495	1	TROAP-AS1		lncRNA	chr12:49292631-49324576:-
ENSG00000271065	14.6055	0.52523	14.6055	0.52523	3.35495	1	SLC4A8-AS1		lncRNA	chr12:51421956-51424611:-
ENSG00000257763	14.6055	0.52523	14.6055	0.52523	3.35495	1	OR5BK1P		Pseudogene	chr12:48355792-48356614:-
ENSG00000123416	14.6055	0.52523	14.6055	0.52523	3.35495	1	TUBA1B		protein_coding	chr12:49127782-49131397:-
ENSG00000244266	14.6055	0.52523	14.6055	0.52523	3.35495	1	ENSG00000244266		Pseudogene	chr12:50365652-50366086:+
ENSG00000123395	14.6055	0.52523	14.6055	0.52523	3.35495	1	ATG101		protein_coding	chr12:52069246-52077495:+
ENSG00000257253	14.6055	0.52523	14.6055	0.52523	3.35495	1	ENSG00000257253		lncRNA	chr12:49861207-49865802:+
ENSG00000123358	14.6055	0.52523	14.6055	0.52523	3.35495	1	NR4A1		protein_coding	chr12:52022832-52059507:+
ENSG00000285102	14.6055	0.52523	14.6055	0.52523	3.35495	1	ENSG00000285102		Pseudogene	chr12:52275821-52277736:+
ENSG00000123352	14.6055	0.52523	14.6055	0.52523	3.35495	1	SPATS2		protein_coding	chr12:49366584-49527425:+
ENSG00000123268	14.6055	0.52523	14.6055	0.52523	3.35495	1	ATF1	NCGv7;AC	protein_coding	chr12:50763710-50821162:+
ENSG00000273765	14.6055	0.52523	14.6055	0.52523	3.35495	1	ENSG00000273765		lncRNA	chr12:48360920-48361377:+
ENSG00000257771	14.6055	0.52523	14.6055	0.52523	3.35495	1	LINC02395		lncRNA	chr12:49900311-49932764:+
ENSG00000198678	14.6055	0.52523	14.6055	0.52523	3.35495	1	OR5BS1P		protein_coding	chr12:48559882-48562956:+
ENSG00000258057	14.6055	0.52523	14.6055	0.52523	3.35495	1	BCDIN3D-AS1		lncRNA	chr12:49827913-49841143:+
ENSG00000258101	14.6055	0.52523	14.6055	0.52523	3.35495	1	ENSG00000258101		lncRNA	chr12:49232790-49264756:-
ENSG00000257660	14.6055	0.52523	14.6055	0.52523	3.35495	1	ADCY6-DT		lncRNA	chr12:48789147-48790535:+
ENSG00000258121	14.6055	0.52523	14.6055	0.52523	3.35495	1	ENSG00000258121		lncRNA	chr12:48483287-48500961:-
ENSG00000257663	14.6055	0.52523	14.6055	0.52523	3.35495	1	ENSG00000257663		lncRNA	chr12:52076841-52082084:-
ENSG00000226138	14.6055	0.52523	14.6055	0.52523	3.35495	1	ENSG00000226138		Pseudogene	chr12:48085062-48085421:+
ENSG00000206612	14.6055	0.52523	14.6055	0.52523	3.35495	1	SNORA2A		smallRNA	chr12:48656648-48656782:-
ENSG00000291295	14.6055	0.52523	14.6055	0.52523	3.35495	1	ENSG00000291295		lncRNA	chr12:49293252-49293997:+
ENSG00000273434	14.6055	0.52523	14.6055	0.52523	3.35495	1	OR8S21P		Pseudogene	chr12:48417150-48417337:-
ENSG00000276691	14.6055	0.52523	14.6055	0.52523	3.35495	1	ENSG00000276691		lncRNA	chr12:47788426-47788971:+
ENSG00000258104	14.6055	0.52523	14.6055	0.52523	3.35495	1	HIGD1AP9		Pseudogene	chr12:49619334-49619612:+
ENSG00000264906	14.6055	0.52523	14.6055	0.52523	3.35495	1	MIR4494		smallRNA	chr12:47364186-47364269:-
ENSG00000289695	14.6055	0.52523	14.6055	0.52523	3.35495	1	ENSG00000289695		protein_coding	chr12:50924969-50970700:+
ENSG00000257256	14.6055	0.52523	14.6055	0.52523	3.35495	1	ENSG00000257256		lncRNA	chr12:50219604-50229984:+
ENSG00000226413	14.6055	0.52523	14.6055	0.52523	3.35495	1	OR8T1P		Pseudogene	chr12:48442030-48442947:-
ENSG00000257649	14.6055	0.52523	14.6055	0.52523	3.35495	1	METTL7AP1		Pseudogene	chr12:52229093-52229588:-
ENSG00000257653	14.6055	0.52523	14.6055	0.52523	3.35495	1	ENSG00000257653		lncRNA	chr12:48766194-48767323:+
ENSG00000258116	14.6055	0.52523	14.6055	0.52523	3.35495	1	PPIAP45		Pseudogene	chr12:47341614-47342089:-
ENSG00000287051	14.6055	0.52523	14.6055	0.52523	3.35495	1	ENSG00000287051		lncRNA	chr12:52298856-52306287:-
ENSG00000271490	14.6055	0.52523	14.6055	0.52523	3.35495	1	ENSG00000271490		Pseudogene	chr12:50806335-50806437:-
ENSG00000205426	14.6055	0.52523	14.6055	0.52523	3.35495	1	KRT81		protein_coding	chr12:52285913-52291534:-
ENSG00000258120	14.6055	0.52523	14.6055	0.52523	3.35495	1	KRT128P		Pseudogene	chr12:52630339-52634456:-
ENSG00000257671	14.6055	0.52523	14.6055	0.52523	3.35495	1	KRT7-AS		lncRNA	chr12:52245048-52247448:-
ENSG00000205537	14.6055	0.52523	14.6055	0.52523	3.35495	1	ENSG00000205537		lncRNA	chr12:47882649-47901525:+
ENSG00000271547	14.6055	0.52523	14.6055	0.52523	3.35495	1	ENSG00000271547		Pseudogene	chr12:48800576-48801086:-
ENSG00000134291	14.6055	0.52523	14.6055	0.52523	3.35495	1	TMEM106C		protein_coding	chr12:47963569-47968878:+
ENSG00000277173	14.6055	0.52523	14.6055	0.52523	3.35495	1	ENSG00000277173		lncRNA	chr12:47768529-47769648:+
ENSG00000214511	14.6055	0.52523	14.6055	0.52523	3.35495	1	HIGD1C		protein_coding	chr12:50952538-50970607:+
ENSG00000257792	14.6055	0.52523	14.6055	0.52523	3.35495	1	OR5BJ1P		Pseudogene	chr12:48394510-48395392:-
ENSG00000207467	14.6055	0.52523	14.6055	0.52523	3.35495	1	Y_RNA		smallRNA	chr12:48809911-48810016:+
ENSG00000257730	14.6055	0.52523	14.6055	0.52523	3.35495	1	LSM6P2		Pseudogene	chr12:49770960-49771136:+
ENSG00000135457	14.6055	0.52523	14.6055	0.52523	3.35495	1	TFCP2	AC	protein_coding	chr12:51093656-51173135:-
ENSG00000135472	14.6055	0.52523	14.6055	0.52523	3.35495	1	FAIM2		protein_coding	chr12:49866896-49904217:-
ENSG00000179715	14.6055	0.52523	14.6055	0.52523	3.35495	1	PCED1B	NCGv7	protein_coding	chr12:47079603-47236662:+
ENSG00000135477	14.6055	0.52523	14.6055	0.52523	3.35495	1	KRT87P		Pseudogene	chr12:52250466-52258553:-
ENSG00000135480	14.6055	0.52523	14.6055	0.52523	3.35495	1	KRT7		protein_coding	chr12:52232520-52252186:+
ENSG00000257735	14.6055	0.52523	14.6055	0.52523	3.35495	1	ENSG00000257735		lncRNA	chr12:48350945-48442411:+
ENSG00000135503	14.6055	0.52523	14.6055	0.52523	3.35495	1	ACVR1B	NCGv7	protein_coding	chr12:51951699-51997078:+
ENSG00000287537	14.6055	0.52523	14.6055	0.52523	3.35495	1	ENSG00000287537		lncRNA	chr12:49536677-49538894:-
ENSG00000207136	14.6055	0.52523	14.6055	0.52523	3.35495	1	RNU6-769P		smallRNA	chr12:50633273-50633376:+
ENSG00000178401	14.6055	0.52523	14.6055	0.52523	3.35495	1	DNAJC22		protein_coding	chr12:49346888-49357546:+
ENSG00000170486	14.6055	0.52523	14.6055	0.52523	3.35495	1	KRT72		protein_coding	chr12:52585589-52601538:-
ENSG00000170484	14.6055	0.52523	14.6055	0.52523	3.35495	1	KRT74		protein_coding	chr12:52565782-52573843:-
ENSG00000125084	14.6055	0.52523	14.6055	0.52523	3.35495	1	WNT1	TAG;AC	protein_coding	chr12:48978322-48982620:+
ENSG00000170465	14.6055	0.52523	14.6055	0.52523	3.35495	1	KRT6C		protein_coding	chr12:52468516-52473805:-
ENSG00000170545	14.6055	0.52523	14.6055	0.52523	3.35495	1	SMAGP		protein_coding	chr12:51244558-51270415:-
ENSG00000257298	14.6055	0.52523	14.6055	0.52523	3.35495	1	ENSG00000257298		lncRNA	chr12:50185580-50191363:-
ENSG00000170442	14.6055	0.52523	14.6055	0.52523	3.35495	1	KRT86		protein_coding	chr12:52249300-52309163:+
ENSG00000186081	14.6055	0.52523	14.6055	0.52523	3.35495	1	KRT5		protein_coding	chr12:52514575-52520530:-
ENSG00000186049	14.6055	0.52523	14.6055	0.52523	3.35495	1	KRT73		protein_coding	chr12:52607570-52618559:-
ENSG00000205420	14.6055	0.52523	14.6055	0.52523	3.35495	1	KRT6A		protein_coding	chr12:52487176-52493257:-
ENSG00000135451	14.6055	0.52523	14.6055	0.52523	3.35495	1	TROAP		protein_coding	chr12:49323236-49331731:+
ENSG00000135443	14.6055	0.52523	14.6055	0.52523	3.35495	1	KRT85		protein_coding	chr12:52360006-52367481:-
ENSG00000135436	14.6055	0.52523	14.6055	0.52523	3.35495	1	FAM186B	DriverDBv3	protein_coding	chr12:49582885-49605639:-
ENSG00000290965	14.6055	0.52523	14.6055	0.52523	3.35495	1	OR7E47P		lncRNA	chr12:52084744-52108250:+
ENSG00000257807	14.6055	0.52523	14.6055	0.52523	3.35495	1	ENSG00000257807		Pseudogene	chr12:47484689-47485722:+
ENSG00000177981	14.6055	0.52523	14.6055	0.52523	3.35495	1	ASB8		protein_coding	chr12:48147789-48181213:-
ENSG00000280054	14.6055	0.52523	14.6055	0.52523	3.35495	1	ENSG00000280054		TEC	chr12:47728151-47730598:-
ENSG00000257500	14.6055	0.52523	14.6055	0.52523	3.35495	1	ENSG00000257500		lncRNA	chr12:52407580-52428494:+
ENSG00000264201	14.6055	0.52523	14.6055	0.52523	3.35495	1	MIR4701		smallRNA	chr12:48771975-48772037:-
ENSG00000258051	14.6055	0.52523	14.6055	0.52523	3.35495	1	ENSG00000258051		Pseudogene	chr12:48160245-48160878:-
ENSG00000186452	14.6055	0.52523	14.6055	0.52523	3.35495	1	TMPRSS12		protein_coding	chr12:50842920-50887884:+
ENSG00000183283	14.6055	0.52523	14.6055	0.52523	3.35495	1	DAZAP2		protein_coding	chr12:51238724-51271362:+
ENSG00000224709	14.6055	0.52523	14.6055	0.52523	3.35495	1	OR11M1P		Pseudogene	chr12:48627879-48628836:+
ENSG00000290966	14.6055	0.52523	14.6055	0.52523	3.35495	1	KRT87P		lncRNA	chr12:52250544-52258867:-
ENSG00000206992	14.6055	0.52523	14.6055	0.52523	3.35495	1	RNU6-574P		smallRNA	chr12:51987657-51987763:+
ENSG00000290967	14.6055	0.52523	14.6055	0.52523	3.35495	1	ENSG00000290967		lncRNA	chr12:52344219-52348178:+
ENSG00000271018	14.6055	0.52523	14.6055	0.52523	3.35495	1	ENSG00000271018		Pseudogene	chr12:50756892-50757433:+
ENSG00000177875	14.6055	0.52523	14.6055	0.52523	3.35495	1	CCDC184		protein_coding	chr12:48183644-48185926:+
ENSG00000257542	14.6055	0.52523	14.6055	0.52523	3.35495	1	OR7E47P		Pseudogene	chr12:52107278-52108261:+
ENSG00000170523	14.6055	0.52523	14.6055	0.52523	3.35495	1	KRT83		protein_coding	chr12:52314301-52321398:-
ENSG00000238395	14.6055	0.52523	14.6055	0.52523	3.35495	1	snoU13		smallRNA	chr12:48960738-48960836:-
ENSG00000135406	14.6055	0.52523	14.6055	0.52523	3.35495	1	PRPH		protein_coding	chr12:49295147-49298686:+
ENSG00000257137	14.6055	0.52523	14.6055	0.52523	3.35495	1	LINC02874		lncRNA	chr12:52205392-52213583:-
ENSG00000185958	14.6055	0.52523	14.6055	0.52523	3.35495	1	FAM186A	IntOGen-DriverGenes	protein_coding	chr12:50326230-50396622:-
ENSG00000258369	14.6055	0.52523	14.6055	0.52523	3.35495	1	ADI1P3		Pseudogene	chr12:47463087-47463621:+
ENSG00000199394	14.6055	0.52523	14.6055	0.52523	3.35495	1	RNU6-600P		smallRNA	chr12:48892130-48892228:-
ENSG00000257848	14.6055	0.52523	14.6055	0.52523	3.35495	1	ENSG00000257848		Pseudogene	chr12:48171590-48173353:+
ENSG00000185432	14.6055	0.52523	14.6055	0.52523	3.35495	1	METTL7A	NCGv7	protein_coding	chr12:50923472-50932510:+
ENSG00000258017	14.6055	0.52523	14.6055	0.52523	3.35495	1	ENSG00000258017		lncRNA	chr12:49127782-49188484:+
ENSG00000139620	14.6055	0.52523	14.6055	0.52523	3.35495	1	KANSL2		protein_coding	chr12:48653211-48682238:-
ENSG00000201678	14.6055	0.52523	14.6055	0.52523	3.35495	1	Y_RNA		smallRNA	chr12:48927939-48928033:-
ENSG00000172602	14.6055	0.52523	14.6055	0.52523	3.35495	1	RND1	TAG	protein_coding	chr12:48857145-48865870:-
ENSG00000258283	14.6055	0.52523	14.6055	0.52523	3.35495	1	ENSG00000258283		lncRNA	chr12:48995150-48996334:+
ENSG00000258024	14.6055	0.52523	14.6055	0.52523	3.35495	1	OR5BT1P		Pseudogene	chr12:48385417-48386265:-
ENSG00000258253	14.6055	0.52523	14.6055	0.52523	3.35495	1	ENSG00000258253		lncRNA	chr12:52380460-52402407:+
ENSG00000177627	14.6055	0.52523	14.6055	0.52523	3.35495	1	C12orf54		protein_coding	chr12:48482498-48496524:+
ENSG00000258279	14.6055	0.52523	14.6055	0.52523	3.35495	1	LINC00592		lncRNA	chr12:52164115-52223813:+
ENSG00000272028	14.6055	0.52523	14.6055	0.52523	3.35495	1	U6		smallRNA	chr12:51014134-51014241:-
ENSG00000061273	14.6055	0.52523	14.6055	0.52523	3.35495	1	HDAC7	NCGv7	protein_coding	chr12:47782722-47833132:-
ENSG00000172867	14.6055	0.52523	14.6055	0.52523	3.35495	1	KRT2		protein_coding	chr12:52644558-52652211:-
ENSG00000139567	14.6055	0.52523	14.6055	0.52523	3.35495	1	ACVRL1		protein_coding	chr12:51906908-51923361:+
ENSG00000258273	14.6055	0.52523	14.6055	0.52523	3.35495	1	ENSG00000258273		Pseudogene	chr12:48333755-48333901:-
ENSG00000139644	14.6055	0.52523	14.6055	0.52523	3.35495	1	TMBIM6	NCGv7	protein_coding	chr12:49707725-49764934:+
ENSG00000172640	14.6055	0.52523	14.6055	0.52523	3.35495	1	OR10AD1		protein_coding	chr12:48202339-48203292:-
ENSG00000257844	14.6055	0.52523	14.6055	0.52523	3.35495	1	KRT90P		Pseudogene	chr12:52411742-52421867:-
ENSG00000196876	14.6055	0.52523	14.6055	0.52523	3.35495	1	SCN8A	DriverDBv3	protein_coding	chr12:51590266-51812864:+
ENSG00000197376	14.6055	0.52523	14.6055	0.52523	3.35495	1	ENSG00000197376		Pseudogene	chr12:48507354-48529897:+
ENSG00000257488	14.6055	0.52523	14.6055	0.52523	3.35495	1	LINC02354		lncRNA	chr12:47826854-47837898:+
ENSG00000257851	14.6055	0.52523	14.6055	0.52523	3.35495	1	HNRNPA3P10		Pseudogene	chr12:51712469-51713606:-
ENSG00000263838	14.6055	0.52523	14.6055	0.52523	3.35495	1	MIR4698		smallRNA	chr12:47187812-47187891:+
ENSG00000258234	14.6055	0.52523	14.6055	0.52523	3.35495	1	ENSG00000258234		lncRNA	chr12:48231098-48284210:-
ENSG00000279875	14.6055	0.52523	14.6055	0.52523	3.35495	1	ENSG00000279875		TEC	chr12:48189349-48191207:+
ENSG00000279840	14.6055	0.52523	14.6055	0.52523	3.35495	1	ENSG00000279840		TEC	chr12:47960497-47963469:-
ENSG00000257495	14.6055	0.52523	14.6055	0.52523	3.35495	1	KRT73-AS1		lncRNA	chr12:52601467-52615305:+
ENSG00000221491	14.6055	0.52523	14.6055	0.52523	3.35495	1	SNORA34		smallRNA	chr12:48654382-48654518:-
ENSG00000271596	14.6055	0.52523	14.6055	0.52523	3.35495	1	ENSG00000271596		Pseudogene	chr12:50949117-50949384:-
ENSG00000276390	14.6055	0.52523	14.6055	0.52523	3.35495	1	ENSG00000276390		lncRNA	chr12:47699401-47699917:-
ENSG00000271621	14.6055	0.52523	14.6055	0.52523	3.35495	1	ENSG00000271621		Pseudogene	chr12:50847925-50848312:-
ENSG00000139223	14.6055	0.52523	14.6055	0.52523	3.35495	1	ANP32D	AC	protein_coding	chr12:48472559-48473622:+
ENSG00000139219	14.6055	0.52523	14.6055	0.52523	3.35495	1	COL2A1	NCGv7	protein_coding	chr12:47972967-48004554:-
ENSG00000184271	14.6055	0.52523	14.6055	0.52523	3.35495	1	POU6F1		protein_coding	chr12:51186936-51218062:-
ENSG00000260473	14.6055	0.52523	14.6055	0.52523	3.35495	1	ENSG00000260473		lncRNA	chr12:51815043-51842106:+
ENSG00000186666	14.6055	0.52523	14.6055	0.52523	3.35495	1	BCDIN3D		protein_coding	chr12:49836043-49843106:-
ENSG00000258284	14.6055	0.52523	14.6055	0.52523	3.35495	1	POLR2KP1		Pseudogene	chr12:49594091-49594258:+
ENSG00000139629	14.6055	0.52523	14.6055	0.52523	3.35495	1	GALNT6		protein_coding	chr12:51351247-51392867:-
ENSG00000066117	14.6055	0.52523	14.6055	0.52523	3.35495	1	SMARCD1	NCGv7	protein_coding	chr12:50085200-50100707:+
ENSG00000258232	14.6055	0.52523	14.6055	0.52523	3.35495	1	ENSG00000258232		lncRNA	chr12:49265156-49273306:-
ENSG00000239617	14.6055	0.52523	14.6055	0.52523	3.35495	1	RPL32P27		Pseudogene	chr12:48903418-48903813:-
ENSG00000277672	14.6055	0.52523	14.6055	0.52523	3.35495	1	ENSG00000277672		Pseudogene	chr12:49075039-49075802:+
ENSG00000275228	14.6055	0.52523	14.6055	0.52523	3.35495	1	ENSG00000275228		lncRNA	chr12:48327942-48328472:-
ENSG00000274124	14.6055	0.52523	14.6055	0.52523	3.35495	1	ENSG00000274124		lncRNA	chr12:48152817-48153128:+
ENSG00000244540	14.6055	0.52523	14.6055	0.52523	3.35495	1	RPL35AP29		Pseudogene	chr12:51106817-51107144:+
ENSG00000066084	14.6055	0.52523	14.6055	0.52523	3.35495	1	DIP2B		protein_coding	chr12:50504985-50748657:+
ENSG00000139636	14.6055	0.52523	14.6055	0.52523	3.35495	1	LMBR1L		protein_coding	chr12:49097136-49110900:-
ENSG00000187778	14.6055	0.52523	14.6055	0.52523	3.35495	1	MCRS1	NCGv7	protein_coding	chr12:49556544-49568145:-
ENSG00000257830	14.6055	0.52523	14.6055	0.52523	3.35495	1	ENSG00000257830		lncRNA	chr12:52274647-52279156:-
ENSG00000187166	14.6055	0.52523	14.6055	0.52523	3.35495	1	H1-7		protein_coding	chr12:48328980-48330279:+
ENSG00000258021	14.6055	0.52523	14.6055	0.52523	3.35495	1	ENSG00000258021		Pseudogene	chr12:51900565-51901336:+
ENSG00000259887	14.6055	0.52523	14.6055	0.52523	3.35495	1	FIGNL2-DT		lncRNA	chr12:51848223-51852729:+
ENSG00000139211	14.6055	0.52523	14.6055	0.52523	3.35495	1	AMIGO2		protein_coding	chr12:47075707-47079959:-
ENSG00000284883	14.6055	0.52523	14.6055	0.52523	3.35495	1	KRT88P		Pseudogene	chr12:52263948-52267540:+
ENSG00000050426	14.6055	0.52523	14.6055	0.52523	3.35495	1	LETMD1	AC	protein_coding	chr12:51047962-51060424:+
ENSG00000186897	14.6055	0.52523	14.6055	0.52523	3.35495	1	C1QL4		protein_coding	chr12:49332409-49337188:-
ENSG00000050405	14.6055	0.52523	14.6055	0.52523	3.35495	1	LIMA1		protein_coding	chr12:50175788-50283520:-
ENSG00000050438	14.6055	0.52523	14.6055	0.52523	3.35495	1	SLC4A8		protein_coding	chr12:51391317-51515763:+
ENSG00000139624	14.6055	0.52523	14.6055	0.52523	3.35495	1	CERS5		protein_coding	chr12:50129289-50167533:-
ENSG00000139537	14.6055	0.52523	14.6055	0.52523	3.35495	1	CCDC65		protein_coding	chr12:48904110-48931840:+
ENSG00000257829	14.6055	0.52523	14.6055	0.52523	3.35495	1	ENSG00000257829		lncRNA	chr12:52306616-52308371:-
ENSG00000259884	14.6055	0.52523	14.6055	0.52523	3.35495	1	NR4A1AS		lncRNA	chr12:52058459-52059503:-
ENSG00000139610	14.6055	0.52523	14.6055	0.52523	3.35495	1	CELA1	NCGv7	protein_coding	chr12:51328442-51346679:-
ENSG00000280069	9.20101	0	9.20101	0	3.35064	1	ENSG00000280069		TEC	chr17:30738182-30740275:+
ENSG00000263657	9.20101	0	9.20101	0	3.35064	1	ENSG00000263657		lncRNA	chr17:29761103-29787836:+
ENSG00000259928	9.20101	0	9.20101	0	3.35064	1	ENSG00000259928		lncRNA	chr17:30564057-30565576:-
ENSG00000266865	9.20101	0	9.20101	0	3.35064	1	ENSG00000266865		Pseudogene	chr17:31008754-31031946:+
ENSG00000266777	9.20101	0	9.20101	0	3.35064	1	SH3GL1P1		Pseudogene	chr17:32039974-32042828:+
ENSG00000222858	9.20101	0	9.20101	0	3.35064	1	RNU6-920P		smallRNA	chr17:29641611-29641702:-
ENSG00000266120	9.20101	0	9.20101	0	3.35064	1	ENSG00000266120		lncRNA	chr17:30238741-30252237:+
ENSG00000266775	9.20101	0	9.20101	0	3.35064	1	ENSG00000266775		lncRNA	chr17:30557732-30558502:-
ENSG00000196712	9.20101	0	9.20101	0	3.35064	1	NF1	NCGv7;AC	protein_coding	chr17:31094927-31382116:+
ENSG00000278668	9.20101	0	9.20101	0	3.35064	1	ENSG00000278668		lncRNA	chr17:32410159-32410746:+
ENSG00000109118	9.20101	0	9.20101	0	3.35064	1	PHF12		protein_coding	chr17:28905250-28951771:-
ENSG00000250462	9.20101	0	9.20101	0	3.35064	1	LRRC37BP1		Pseudogene	chr17:30629680-30637302:+
ENSG00000266733	9.20101	0	9.20101	0	3.35064	1	TBC1D29P	NCGv7	Pseudogene	chr17:30553502-30562917:+
ENSG00000266877	9.20101	0	9.20101	0	3.35064	1	ENSG00000266877		lncRNA	chr17:31583162-31637543:+
ENSG00000264066	9.20101	0	9.20101	0	3.35064	1	ENSG00000264066		lncRNA	chr17:28860993-28861991:-
ENSG00000264958	9.20101	0	9.20101	0	3.35064	1	ALOX12P1		Pseudogene	chr17:30529688-30542416:+
ENSG00000230113	9.20101	0	9.20101	0	3.35064	1	ENSG00000230113		lncRNA	chr17:30956280-30956961:-
ENSG00000265976	9.20101	0	9.20101	0	3.35064	1	MIR4725		smallRNA	chr17:31575269-31575358:+
ENSG00000266876	9.20101	0	9.20101	0	3.35064	1	ENSG00000266876		Pseudogene	chr17:30068632-30069631:+
ENSG00000172301	9.20101	0	9.20101	0	3.35064	1	COPRS		protein_coding	chr17:31851871-31859291:-
ENSG00000280033	9.20101	0	9.20101	0	3.35064	1	ENSG00000280033		TEC	chr17:32159311-32160371:+
ENSG00000290450	9.20101	0	9.20101	0	3.35064	1	ENSG00000290450		lncRNA	chr17:30631755-30637466:+
ENSG00000222363	9.20101	0	9.20101	0	3.35064	1	RNU4-34P		smallRNA	chr17:29388560-29388683:+
ENSG00000266111	9.20101	0	9.20101	0	3.35064	1	ENSG00000266111		lncRNA	chr17:29352069-29404105:+
ENSG00000207614	9.20101	0	9.20101	0	3.35064	1	MIR193A		smallRNA	chr17:31559996-31560083:+
ENSG00000178691	9.20101	0	9.20101	0	3.35064	1	SUZ12	NCGv7;AC	protein_coding	chr17:31937007-32001038:+
ENSG00000202205	9.20101	0	9.20101	0	3.35064	1	RNU6-1034P		smallRNA	chr17:29445300-29445400:-
ENSG00000131242	9.20101	0	9.20101	0	3.35064	1	RAB11FIP4	DriverDBv3	protein_coding	chr17:31391675-31538211:+
ENSG00000198720	9.20101	0	9.20101	0	3.35064	1	ANKRD13B		protein_coding	chr17:29589769-29614761:+
ENSG00000176208	9.20101	0	9.20101	0	3.35064	1	ATAD5		protein_coding	chr17:30831966-30895869:+
ENSG00000290975	9.20101	0	9.20101	0	3.35064	1	ENSG00000290975		lncRNA	chr17:32106332-32114122:-
ENSG00000264435	9.20101	0	9.20101	0	3.35064	1	ENSG00000264435		Pseudogene	chr17:29972514-29973027:+
ENSG00000253058	9.20101	0	9.20101	0	3.35064	1	RNA5SP437		Pseudogene	chr17:31963805-31963933:-
ENSG00000266642	9.20101	0	9.20101	0	3.35064	1	ENSG00000266642		lncRNA	chr17:28897738-28899402:+
ENSG00000199071	9.20101	0	9.20101	0	3.35064	1	MIR423		smallRNA	chr17:30117079-30117172:+
ENSG00000265222	9.20101	0	9.20101	0	3.35064	1	ENSG00000265222		lncRNA	chr17:32509954-32523424:-
ENSG00000264125	9.20101	0	9.20101	0	3.35064	1	ENSG00000264125		lncRNA	chr17:30204318-30206468:+
ENSG00000167549	9.20101	0	9.20101	0	3.35064	1	CORO6	DriverDBv3	protein_coding	chr17:29614756-29622912:-
ENSG00000010244	9.20101	0	9.20101	0	3.35064	1	ZNF207	NCGv7	protein_coding	chr17:32350132-32381885:+
ENSG00000167543	9.20101	0	9.20101	0	3.35064	1	TP53I13		protein_coding	chr17:29566052-29573157:+
ENSG00000231421	9.20101	0	9.20101	0	3.35064	1	ENSG00000231421		lncRNA	chr17:30573471-30577000:-
ENSG00000265574	9.20101	0	9.20101	0	3.35064	1	WDR45BP1		Pseudogene	chr17:32111562-32112590:-
ENSG00000179761	9.20101	0	9.20101	0	3.35064	1	PIPOX		protein_coding	chr17:28950513-29057216:+
ENSG00000236377	9.20101	0	9.20101	0	3.35064	1	ENSG00000236377		lncRNA	chr17:32876726-32906611:+
ENSG00000266282	9.20101	0	9.20101	0	3.35064	1	UBL5P2		Pseudogene	chr17:32227890-32228108:-
ENSG00000279337	9.20101	0	9.20101	0	3.35064	1	ENSG00000279337		TEC	chr17:30724982-30725181:-
ENSG00000242439	9.20101	0	9.20101	0	3.35064	1	ENSG00000242439		Pseudogene	chr17:30830901-30831318:+
ENSG00000265293	9.20101	0	9.20101	0	3.35064	1	ARGFXP2		Pseudogene	chr17:32150433-32151504:-
ENSG00000126858	9.20101	0	9.20101	0	3.35064	1	RHOT1		protein_coding	chr17:32142454-32253374:+
ENSG00000126860	9.20101	0	9.20101	0	3.35064	1	EVI2A	NCGv7;AC	protein_coding	chr17:31316410-31321749:-
ENSG00000265289	9.20101	0	9.20101	0	3.35064	1	ENSG00000265289		lncRNA	chr17:30059339-30065677:-
ENSG00000126861	9.20101	0	9.20101	0	3.35064	1	OMG		protein_coding	chr17:31272013-31297539:-
ENSG00000264300	9.20101	0	9.20101	0	3.35064	1	ENSG00000264300		Pseudogene	chr17:32003110-32006688:-
ENSG00000264373	9.20101	0	9.20101	0	3.35064	1	ENSG00000264373		Pseudogene	chr17:32434939-32435028:-
ENSG00000264715	9.20101	0	9.20101	0	3.35064	1	AC104996.1		smallRNA	chr17:30012033-30012118:+
ENSG00000126653	9.20101	0	9.20101	0	3.35064	1	NSRP1	NCGv7	protein_coding	chr17:30115521-30186475:+
ENSG00000264031	9.20101	0	9.20101	0	3.35064	1	ABHD15-AS1		lncRNA	chr17:29560547-29707090:+
ENSG00000238516	9.20101	0	9.20101	0	3.35064	1	Y_RNA		smallRNA	chr17:28834722-28834822:+
ENSG00000108255	9.20101	0	9.20101	0	3.35064	1	CRYBA1		protein_coding	chr17:29246859-29254494:+
ENSG00000108256	9.20101	0	9.20101	0	3.35064	1	NUFIP2		protein_coding	chr17:29255839-29294148:-
ENSG00000266448	9.20101	0	9.20101	0	3.35064	1	ENSG00000266448		Pseudogene	chr17:31709568-31709859:+
ENSG00000214719	9.20101	0	9.20101	0	3.35064	1	ENSG00000214719		lncRNA	chr17:30576464-30672789:+
[truncated: 1,790 more rows]

## Sheet: U266-PR.Vs.U266-PS_Down
	Total_bp_evidences_Normalized (fpm)
	GroupA	GroupB
GeneID	U266-PR	U266-PS	GroupA_mean	GroupB_mean	log2FoldChange	p_value	Gene_symbol	CancerDriverGeneDB	Gene_biotype	GeneLocus
ENSG00000252970	1.27295	17.3076	1.27295	17.3076	-3.0098	1	RNA5SP159		Pseudogene	chr4:39936753-39936855:+
ENSG00000207636	0.312656	9.62921	0.312656	9.62921	-3.01747	1	MIR631		smallRNA	chr15:75353611-75353685:-
ENSG00000270313	3.08189	33.6897	3.08189	33.6897	-3.0872	1	COX6CP16		Pseudogene	chr16:85278820-85279035:-
ENSG00000236867	0	7.80341	0	7.80341	-3.13806	1	ENSG00000236867		Pseudogene	chr22:49817248-49817712:+
ENSG00000265047	0	8.05352	0	8.05352	-3.17848	1	AC026992.1		smallRNA	chr15:69247109-69247210:+
ENSG00000221376	0	8.05352	0	8.05352	-3.17848	1	SNORA77		smallRNA	chr15:69325293-69325420:-
ENSG00000259504	0	8.05352	0	8.05352	-3.17848	1	ENSG00000259504		lncRNA	chr15:69278675-69295322:+
ENSG00000259410	0	8.05352	0	8.05352	-3.17848	1	ENSG00000259410		lncRNA	chr15:67832725-67873866:+
ENSG00000259512	0	8.05352	0	8.05352	-3.17848	1	HNRNPA1P5		Pseudogene	chr15:67627852-67629135:+
ENSG00000259347	0	8.05352	0	8.05352	-3.17848	1	ENSG00000259347		lncRNA	chr15:66984103-67065268:-
ENSG00000277152	0	8.05352	0	8.05352	-3.17848	1	ENSG00000277152		lncRNA	chr15:66860303-66867023:+
ENSG00000259645	0	8.05352	0	8.05352	-3.17848	1	ENSG00000259645		lncRNA	chr15:69391192-69392149:+
ENSG00000265195	0	8.05352	0	8.05352	-3.17848	1	MIR4312		smallRNA	chr15:68801850-68801925:-
ENSG00000259673	0	8.05352	0	8.05352	-3.17848	1	IQCH-AS1		lncRNA	chr15:67290636-67521844:-
ENSG00000103647	0	8.05352	0	8.05352	-3.17848	1	CORO2B		protein_coding	chr15:68578993-68727806:+
ENSG00000252972	0	8.05352	0	8.05352	-3.17848	1	RNA5SP398		smallRNA	chr15:69367585-69367681:+
ENSG00000242634	0	8.05352	0	8.05352	-3.17848	1	RPS24P16		Pseudogene	chr15:67232446-67232837:+
ENSG00000212766	0	8.05352	0	8.05352	-3.17848	1	EWSAT1		lncRNA	chr15:69072926-69095820:+
ENSG00000189227	0	8.05352	0	8.05352	-3.17848	1	C15orf61		protein_coding	chr15:67521131-67530146:+
ENSG00000290203	0	8.05352	0	8.05352	-3.17848	1	NOX5		protein_coding	chr15:68930504-69062743:+
ENSG00000259437	0	8.05352	0	8.05352	-3.17848	1	ENSG00000259437		lncRNA	chr15:66919811-66931755:+
ENSG00000103591	0	8.05352	0	8.05352	-3.17848	1	AAGAB		protein_coding	chr15:67200667-67255195:-
ENSG00000033800	0	8.05352	0	8.05352	-3.17848	1	PIAS1		protein_coding	chr15:68054309-68198603:+
ENSG00000259286	0	8.05352	0	8.05352	-3.17848	1	ENSG00000259286		Pseudogene	chr15:68833830-68834749:+
ENSG00000259289	0	8.05352	0	8.05352	-3.17848	1	LINC02206		lncRNA	chr15:66931537-66956518:-
ENSG00000259191	0	8.05352	0	8.05352	-3.17848	1	ENSG00000259191		Pseudogene	chr15:69434466-69435120:-
ENSG00000259202	0	8.05352	0	8.05352	-3.17848	1	ENSG00000259202		lncRNA	chr15:67142734-67146939:-
ENSG00000259246	0	8.05352	0	8.05352	-3.17848	1	HMGN2P47		Pseudogene	chr15:67000814-67001085:-
ENSG00000260007	0	8.05352	0	8.05352	-3.17848	1	ENSG00000260007		protein_coding	chr15:68184032-68229718:-
ENSG00000259222	0	8.05352	0	8.05352	-3.17848	1	ENSG00000259222		lncRNA	chr15:69080879-69099987:+
ENSG00000137807	0	8.05352	0	8.05352	-3.17848	1	KIF23		protein_coding	chr15:69414246-69448427:+
ENSG00000259426	0	8.05352	0	8.05352	-3.17848	1	KIF23-AS1		lncRNA	chr15:69396904-69415029:-
ENSG00000259215	0	8.05352	0	8.05352	-3.17848	1	LINC02896		lncRNA	chr15:69458522-69461806:-
ENSG00000258484	0	8.05352	0	8.05352	-3.17848	1	SPESP1		protein_coding	chr15:68818221-68946811:+
ENSG00000259471	0	8.05352	0	8.05352	-3.17848	1	LINC01169		lncRNA	chr15:66582190-66685794:+
ENSG00000103599	0	8.05352	0	8.05352	-3.17848	1	IQCH		protein_coding	chr15:67254786-67502260:+
ENSG00000259457	0	8.05352	0	8.05352	-3.17848	1	ENSG00000259457		lncRNA	chr15:69564724-69565790:-
ENSG00000137764	0	8.05352	0	8.05352	-3.17848	1	MAP2K5		protein_coding	chr15:67542703-67807117:+
ENSG00000245719	0	8.05352	0	8.05352	-3.17848	1	ENSG00000245719		lncRNA	chr15:67834310-67838879:-
ENSG00000207395	0	8.05352	0	8.05352	-3.17848	1	Y_RNA		smallRNA	chr15:69406441-69406552:+
ENSG00000129007	0	8.05352	0	8.05352	-3.17848	1	CALML4		protein_coding	chr15:68190705-68206079:-
ENSG00000128973	0	8.05352	0	8.05352	-3.17848	1	CLN6		protein_coding	chr15:68206992-68257211:-
ENSG00000241774	0	8.05352	0	8.05352	-3.17848	1	RN7SL438P		smallRNA	chr15:69250527-69250795:-
ENSG00000260109	0	8.05352	0	8.05352	-3.17848	1	ENSG00000260109		Pseudogene	chr15:67985059-67986288:+
ENSG00000261634	0	8.05352	0	8.05352	-3.17848	1	PAQR5-DT		lncRNA	chr15:69278328-69298795:-
ENSG00000140350	0	8.05352	0	8.05352	-3.17848	1	ANP32A		protein_coding	chr15:68778535-68820897:-
ENSG00000245750	0	8.05352	0	8.05352	-3.17848	1	DRAIC		lncRNA	chr15:69462921-69843120:+
ENSG00000285919	0	8.05352	0	8.05352	-3.17848	1	ENSG00000285919		lncRNA	chr15:68880663-68928941:-
ENSG00000207119	0	8.05352	0	8.05352	-3.17848	1	U3		smallRNA	chr15:69457942-69458149:-
ENSG00000270964	0	8.05352	0	8.05352	-3.17848	1	MAP2K5-DT		lncRNA	chr15:67541072-67542604:-
ENSG00000286770	0	8.05352	0	8.05352	-3.17848	1	ENSG00000286770		lncRNA	chr15:68483202-68487149:-
ENSG00000169018	0	8.05352	0	8.05352	-3.17848	1	FEM1B		protein_coding	chr15:68277745-68295862:+
ENSG00000206625	0	8.05352	0	8.05352	-3.17848	1	RNU6-1		smallRNA	chr15:67839939-67840045:-
ENSG00000270490	0	8.05352	0	8.05352	-3.17848	1	ENSG00000270490		Pseudogene	chr15:66808404-66810560:+
ENSG00000261702	0	8.05352	0	8.05352	-3.17848	1	ENSG00000261702		Pseudogene	chr15:67974391-67974625:-
ENSG00000289998	0	8.05352	0	8.05352	-3.17848	1	ENSG00000289998		lncRNA	chr15:68755025-68755716:+
ENSG00000259265	0	8.05352	0	8.05352	-3.17848	1	ENSG00000259265		lncRNA	chr15:69037549-69043565:-
ENSG00000274995	0	8.05352	0	8.05352	-3.17848	1	ENSG00000274995		lncRNA	chr15:66740445-66741151:+
ENSG00000260657	0	8.05352	0	8.05352	-3.17848	1	ENSG00000260657		lncRNA	chr15:68267792-68277994:-
ENSG00000266374	0	8.05352	0	8.05352	-3.17848	1	AC026512.1		smallRNA	chr15:69160651-69160724:+
ENSG00000138604	0	8.05352	0	8.05352	-3.17848	1	GLCE		protein_coding	chr15:69160584-69272217:+
ENSG00000255346	0	8.05352	0	8.05352	-3.17848	1	NOX5		protein_coding	chr15:69014695-69062762:+
ENSG00000166949	0	8.05352	0	8.05352	-3.17848	1	SMAD3	NCGv7	protein_coding	chr15:67063763-67195173:+
ENSG00000137809	0	8.05352	0	8.05352	-3.17848	1	ITGA11		protein_coding	chr15:68296532-68432163:-
ENSG00000137818	0	8.05352	0	8.05352	-3.17848	1	RPLP1		protein_coding	chr15:69452814-69456205:+
ENSG00000188779	0	8.05352	0	8.05352	-3.17848	1	SKOR1		protein_coding	chr15:67819704-67834582:+
ENSG00000273851	0	8.05352	0	8.05352	-3.17848	1	ENSG00000273851		Pseudogene	chr15:69022230-69024176:+
ENSG00000260602	0	8.05352	0	8.05352	-3.17848	1	HMGN2P40		Pseudogene	chr15:68254549-68254939:+
ENSG00000288068	0	8.05352	0	8.05352	-3.17848	1	ENSG00000288068		lncRNA	chr15:68985795-68998679:+
ENSG00000271232	0	8.05352	0	8.05352	-3.17848	1	CARS1P1		Pseudogene	chr15:68749501-68750691:+
ENSG00000137819	0	8.05352	0	8.05352	-3.17848	1	PAQR5		protein_coding	chr15:69298912-69407780:+
ENSG00000137834	0	8.05352	0	8.05352	-3.17848	1	SMAD6	NCGv7	protein_coding	chr15:66702236-66782849:+
ENSG00000264779	0	8.05352	0	8.05352	-3.17848	1	AC107871.1		smallRNA	chr15:68229672-68229789:+
ENSG00000254544	0.513649	12.7056	0.513649	12.7056	-3.17866	1	PCNAP4		Pseudogene	chr11:19274540-19275269:-
ENSG00000255769	0	8.10354	0	8.10354	-3.18643	1	RP11-152F13.3		Pseudogene	chr15:82472993-82513950:-
ENSG00000260776	0	8.10354	0	8.10354	-3.18643	1	GOLGA6FP		Pseudogene	chr15:77915184-77926825:-
ENSG00000259707	0	8.10354	0	8.10354	-3.18643	1	ENSG00000259707		Pseudogene	chr15:82691723-82692358:-
ENSG00000239022	0	8.10354	0	8.10354	-3.18643	1	AC069082.1		smallRNA	chr15:79114293-79114359:+
ENSG00000290944	0	8.10354	0	8.10354	-3.18643	1	ENSG00000290944		lncRNA	chr15:82298663-82305814:+
ENSG00000290946	0	8.10354	0	8.10354	-3.18643	1	ENSG00000290946		lncRNA	chr15:82445733-82454837:+
ENSG00000136381	0	8.10354	0	8.10354	-3.18643	1	IREB2		protein_coding	chr15:78437431-78501453:+
ENSG00000252061	0	8.10354	0	8.10354	-3.18643	1	RNU6-415P		smallRNA	chr15:78898840-78898936:-
ENSG00000103888	0	8.10354	0	8.10354	-3.18643	1	CEMIP		protein_coding	chr15:80779343-80951776:+
ENSG00000260139	0	8.10354	0	8.10354	-3.18643	1	CSPG4P13		Pseudogene	chr15:77894684-77904674:+
ENSG00000103876	0	8.10354	0	8.10354	-3.18643	1	FAH		protein_coding	chr15:80152490-80186946:+
ENSG00000259967	0	8.10354	0	8.10354	-3.18643	1	ENSG00000259967		lncRNA	chr15:80165923-80166980:+
ENSG00000259792	0	8.10354	0	8.10354	-3.18643	1	ENSG00000259792		lncRNA	chr15:77993405-77995289:+
ENSG00000279834	0	8.10354	0	8.10354	-3.18643	1	ENSG00000279834		TEC	chr15:81060953-81063488:+
ENSG00000237550	0	8.10354	0	8.10354	-3.18643	1	RPL9P9		Pseudogene	chr15:82372255-82456612:-
ENSG00000169783	0	8.10354	0	8.10354	-3.18643	1	LINGO1		protein_coding	chr15:77613027-77820900:-
ENSG00000183496	0	8.10354	0	8.10354	-3.18643	1	MEX3B		protein_coding	chr15:82041778-82046119:-
ENSG00000259692	0	8.10354	0	8.10354	-3.18643	1	ENSG00000259692		lncRNA	chr15:81633426-82013579:-
ENSG00000274376	0	8.10354	0	8.10354	-3.18643	1	ADAMTS7P1		Pseudogene	chr15:82298553-82334609:+
ENSG00000290947	0	8.10354	0	8.10354	-3.18643	1	ENSG00000290947		lncRNA	chr15:82464708-82477258:+
ENSG00000243711	0	8.10354	0	8.10354	-3.18643	1	RPL21P116		Pseudogene	chr15:78863247-78863729:-
ENSG00000259708	0	8.10354	0	8.10354	-3.18643	1	DNAJA4-DT		lncRNA	chr15:78250502-78264156:-
ENSG00000136379	0	8.10354	0	8.10354	-3.18643	1	ABHD17C		protein_coding	chr15:80679684-80755621:+
ENSG00000279235	0	8.10354	0	8.10354	-3.18643	1	ENSG00000279235		TEC	chr15:78906127-78906809:+
ENSG00000177699	0	8.10354	0	8.10354	-3.18643	1	ENSG00000177699		lncRNA	chr15:78978889-78985926:+
ENSG00000103740	0	8.10354	0	8.10354	-3.18643	1	ACSBG1		protein_coding	chr15:78167468-78245688:-
ENSG00000286488	0	8.10354	0	8.10354	-3.18643	1	ENSG00000286488		lncRNA	chr15:81315806-81321258:+
ENSG00000259555	0	8.10354	0	8.10354	-3.18643	1	ENSG00000259555		lncRNA	chr15:78625895-78628193:+
ENSG00000259594	0	8.10354	0	8.10354	-3.18643	1	ENSG00000259594		lncRNA	chr15:81554003-81696780:+
ENSG00000172349	0	8.10354	0	8.10354	-3.18643	1	IL16		protein_coding	chr15:81159575-81314058:+
ENSG00000259361	0	8.10354	0	8.10354	-3.18643	1	LINC00927		lncRNA	chr15:80263068-80341805:-
ENSG00000186628	0	8.10354	0	8.10354	-3.18643	1	FSD2		protein_coding	chr15:82755362-82806070:-
ENSG00000259770	0	8.10354	0	8.10354	-3.18643	1	ENSG00000259770		Pseudogene	chr15:79944498-79945578:+
ENSG00000259420	0	8.10354	0	8.10354	-3.18643	1	ENSG00000259420		lncRNA	chr15:77568970-77608888:+
ENSG00000188659	0	8.10354	0	8.10354	-3.18643	1	SAXO2		protein_coding	chr15:82262810-82284930:+
ENSG00000222139	0	8.10354	0	8.10354	-3.18643	1	RNU6-380P		smallRNA	chr15:80663772-80663878:+
ENSG00000080644	0	8.10354	0	8.10354	-3.18643	1	CHRNA3		protein_coding	chr15:78593052-78621295:-
ENSG00000259419	0	8.10354	0	8.10354	-3.18643	1	HNRNPCP3		Pseudogene	chr15:79236332-79237206:+
ENSG00000259417	0	8.10354	0	8.10354	-3.18643	1	CTXND1		protein_coding	chr15:80195481-80252213:-
ENSG00000117899	0	8.10354	0	8.10354	-3.18643	1	MESD		protein_coding	chr15:80946289-80989828:-
ENSG00000238166	0	8.10354	0	8.10354	-3.18643	1	ENSG00000238166		Pseudogene	chr15:78753114-78753308:+
ENSG00000287872	0	8.10354	0	8.10354	-3.18643	1	ENSG00000287872		lncRNA	chr15:82113384-82119570:+
ENSG00000259613	0	8.10354	0	8.10354	-3.18643	1	RP13-608F4.6		Pseudogene	chr15:82544597-82544702:-
ENSG00000188869	0	8.10354	0	8.10354	-3.18643	1	TMC3	NCGv7	protein_coding	chr15:81331088-81374213:-
ENSG00000213307	0	8.10354	0	8.10354	-3.18643	1	RPL18P11		Pseudogene	chr15:78661047-78661576:-
ENSG00000271725	0	8.10354	0	8.10354	-3.18643	1	ENSG00000271725		lncRNA	chr15:81303215-81309391:-
ENSG00000259429	0	8.10354	0	8.10354	-3.18643	1	UBE2Q2P2		Pseudogene	chr15:82391844-82420075:+
ENSG00000287108	0	8.10354	0	8.10354	-3.18643	1	ENSG00000287108		lncRNA	chr15:80769600-80773135:-
ENSG00000260619	0	8.10354	0	8.10354	-3.18643	1	ENSG00000260619		lncRNA	chr15:80990804-80993258:-
ENSG00000103723	0	8.10354	0	8.10354	-3.18643	1	AP3B2		protein_coding	chr15:82659281-82710112:-
ENSG00000136371	0	8.10354	0	8.10354	-3.18643	1	MTHFS		protein_coding	chr15:79833585-79897379:-
ENSG00000260674	0	8.10354	0	8.10354	-3.18643	1	ENSG00000260674		Pseudogene	chr15:79743311-79743468:+
ENSG00000136378	0	8.10354	0	8.10354	-3.18643	1	ADAMTS7		protein_coding	chr15:78759206-78811464:-
ENSG00000259413	0	8.10354	0	8.10354	-3.18643	1	ENSG00000259413		Pseudogene	chr15:78382573-78383155:+
ENSG00000285974	0	8.10354	0	8.10354	-3.18643	1	ENSG00000285974		lncRNA	chr15:82180743-82182700:+
ENSG00000212170	0	8.10354	0	8.10354	-3.18643	1	RNU1-77P		smallRNA	chr15:82174224-82174385:-
ENSG00000205271	0	8.10354	0	8.10354	-3.18643	1	CSPG4P10		Pseudogene	chr15:82459400-82477258:+
ENSG00000261143	0	8.10354	0	8.10354	-3.18643	1	ADAMTS7P3		Pseudogene	chr15:77976042-77993057:+
ENSG00000275995	0	8.10354	0	8.10354	-3.18643	1	ENSG00000275995		lncRNA	chr15:81403026-81403570:+
ENSG00000289561	0	8.10354	0	8.10354	-3.18643	1	ENSG00000289561		lncRNA	chr15:79365422-79372594:-
ENSG00000280359	0	8.10354	0	8.10354	-3.18643	1	ENSG00000280359		TEC	chr15:77784610-77785070:-
ENSG00000259666	0	8.10354	0	8.10354	-3.18643	1	LINGO1-AS1		lncRNA	chr15:77641764-77652292:+
ENSG00000261303	0	8.10354	0	8.10354	-3.18643	1	GOLGA6GP		Pseudogene	chr15:78727177-78736684:+
ENSG00000287408	0	8.10354	0	8.10354	-3.18643	1	ENSG00000287408		lncRNA	chr15:79331591-79337277:-
ENSG00000261762	0	8.10354	0	8.10354	-3.18643	1	ENSG00000261762		lncRNA	chr15:78589123-78591276:-
ENSG00000252690	0	8.10354	0	8.10354	-3.18643	1	ENSG00000252690		lncRNA	chr15:82752884-82757208:+
ENSG00000058335	0	8.10354	0	8.10354	-3.18643	1	RASGRF1		protein_coding	chr15:78959906-79090780:-
ENSG00000261403	0	8.10354	0	8.10354	-3.18643	1	ENSG00000261403		lncRNA	chr15:77954075-77963654:-
ENSG00000277482	0	8.10354	0	8.10354	-3.18643	1	ENSG00000277482		lncRNA	chr15:78299701-78299924:+
ENSG00000290949	0	8.10354	0	8.10354	-3.18643	1	ENSG00000290949		lncRNA	chr15:82519590-82523693:+
ENSG00000259642	0	8.10354	0	8.10354	-3.18643	1	ST20-AS1		lncRNA	chr15:79922771-79926993:+
ENSG00000169684	0	8.10354	0	8.10354	-3.18643	1	CHRNA5		protein_coding	chr15:78565520-78595269:+
ENSG00000261229	0	8.10354	0	8.10354	-3.18643	1	ENSG00000261229		lncRNA	chr15:79843547-79844304:-
ENSG00000284709	0	8.10354	0	8.10354	-3.18643	1	ENSG00000284709		Pseudogene	chr15:81385390-81385774:+
ENSG00000259175	0	8.10354	0	8.10354	-3.18643	1	ENSG00000259175		lncRNA	chr15:80554609-80562944:-
ENSG00000289704	0	8.10354	0	8.10354	-3.18643	1	ENSG00000289704		lncRNA	chr15:82160249-82164200:+
ENSG00000140406	0	8.10354	0	8.10354	-3.18643	1	TLNRD1		protein_coding	chr15:81000923-81005788:+
ENSG00000290426	0	8.10354	0	8.10354	-3.18643	1	ENSG00000290426		lncRNA	chr15:78660644-78735420:+
ENSG00000260988	0	8.10354	0	8.10354	-3.18643	1	ENSG00000260988		lncRNA	chr15:78141243-78143173:+
ENSG00000273920	0	8.10354	0	8.10354	-3.18643	1	ENSG00000273920		lncRNA	chr15:81335577-81336119:+
ENSG00000235711	0	8.10354	0	8.10354	-3.18643	1	ANKRD34C		protein_coding	chr15:79282722-79298239:+
ENSG00000290424	0	8.10354	0	8.10354	-3.18643	1	ENSG00000290424		lncRNA	chr15:78752107-78753373:+
ENSG00000260836	0	8.10354	0	8.10354	-3.18643	1	ENSG00000260836		protein_coding	chr15:82536788-82573194:-
ENSG00000140598	0	8.10354	0	8.10354	-3.18643	1	EFL1		protein_coding	chr15:82130206-82262773:-
ENSG00000172345	0	8.10354	0	8.10354	-3.18643	1	STARD5		protein_coding	chr15:81309053-81324183:-
ENSG00000259622	0	8.10354	0	8.10354	-3.18643	1	ENSG00000259622		Pseudogene	chr15:82010212-82010607:-
ENSG00000261244	0	8.10354	0	8.10354	-3.18643	1	ENSG00000261244		lncRNA	chr15:77916522-77922019:+
ENSG00000259637	0	8.10354	0	8.10354	-3.18643	1	DNM1P38		Pseudogene	chr15:82531653-82534139:-
ENSG00000259442	0	8.10354	0	8.10354	-3.18643	1	ENSG00000259442		lncRNA	chr15:82744223-82750289:+
ENSG00000273512	0	8.10354	0	8.10354	-3.18643	1	ENSG00000273512		Pseudogene	chr15:78749833-78750107:-
ENSG00000258010	0	8.10354	0	8.10354	-3.18643	1	ENSG00000258010		lncRNA	chr15:80433795-80445152:-
ENSG00000279373	0	8.10354	0	8.10354	-3.18643	1	ENSG00000279373		TEC	chr15:78537681-78538946:+
ENSG00000197978	0	8.10354	0	8.10354	-3.18643	1	GOLGA6L9		protein_coding	chr15:82430018-82439138:+
ENSG00000290948	0	8.10354	0	8.10354	-3.18643	1	ENSG00000290948		lncRNA	chr15:82472993-82513950:-
ENSG00000103811	0	8.10354	0	8.10354	-3.18643	1	CTSH		protein_coding	chr15:78921058-78949574:-
ENSG00000279421	0	8.10354	0	8.10354	-3.18643	1	ENSG00000279421		TEC	chr15:78599892-78600013:-
ENSG00000286813	0	8.10354	0	8.10354	-3.18643	1	ENSG00000286813		lncRNA	chr15:79894502-79896695:-
ENSG00000275695	0	8.10354	0	8.10354	-3.18643	1	UBE2Q2P6		Pseudogene	chr15:82445719-82454712:+
ENSG00000286817	0	8.10354	0	8.10354	-3.18643	1	ENSG00000286817		lncRNA	chr15:82749252-82750455:-
ENSG00000156232	0	8.10354	0	8.10354	-3.18643	1	WHAMM		protein_coding	chr15:82809628-82836108:+
ENSG00000243464	0	8.10354	0	8.10354	-3.18643	1	RN7SL410P		smallRNA	chr15:82478039-82478318:-
ENSG00000279694	0	8.10354	0	8.10354	-3.18643	1	ENSG00000279694		TEC	chr15:78339208-78341757:-
ENSG00000279705	0	8.10354	0	8.10354	-3.18643	1	ENSG00000279705		TEC	chr15:80014157-80015707:+
ENSG00000207695	0	8.10354	0	8.10354	-3.18643	1	MIR184		smallRNA	chr15:79209788-79209871:+
ENSG00000279719	0	8.10354	0	8.10354	-3.18643	1	ENSG00000279719		TEC	chr15:79989905-79990606:+
ENSG00000041357	0	8.10354	0	8.10354	-3.18643	1	PSMA4		protein_coding	chr15:78540405-78552417:+
ENSG00000279758	0	8.10354	0	8.10354	-3.18643	1	ENSG00000279758		TEC	chr15:82738386-82739122:+
ENSG00000279394	0	8.10354	0	8.10354	-3.18643	1	ENSG00000279394		TEC	chr15:79875920-79878179:-
ENSG00000183476	0	8.10354	0	8.10354	-3.18643	1	SH2D7		protein_coding	chr15:78077808-78104370:+
ENSG00000117971	0	8.10354	0	8.10354	-3.18643	1	CHRNB4		protein_coding	chr15:78624111-78727754:-
ENSG00000259281	0	8.10354	0	8.10354	-3.18643	1	LINGO1-AS2		lncRNA	chr15:77660052-77668074:+
ENSG00000289703	0	8.10354	0	8.10354	-3.18643	1	ENSG00000289703		lncRNA	chr15:82173391-82178994:-
ENSG00000259649	0	8.10354	0	8.10354	-3.18643	1	ENSG00000259649		lncRNA	chr15:80896191-80909777:-
ENSG00000208003	0	8.10354	0	8.10354	-3.18643	1	MIR549		smallRNA	chr15:80841978-80842073:-
ENSG00000250988	0	8.10354	0	8.10354	-3.18643	1	SNHG21		lncRNA	chr15:82750564-82757206:+
ENSG00000136425	0	8.10354	0	8.10354	-3.18643	1	CIB2		protein_coding	chr15:78104606-78131535:-
ENSG00000259495	0	8.10354	0	8.10354	-3.18643	1	ARNT2-DT		lncRNA	chr15:80344853-80404214:-
ENSG00000259234	0	8.10354	0	8.10354	-3.18643	1	ANKRD34C-AS1		lncRNA	chr15:79123939-79283964:-
ENSG00000266543	0	8.10354	0	8.10354	-3.18643	1	AC027811.1		smallRNA	chr15:79338730-79338814:+
ENSG00000266542	0	8.10354	0	8.10354	-3.18643	1	hsa-mir-5572		smallRNA	chr15:80581103-80581239:+
ENSG00000221517	0	8.10354	0	8.10354	-3.18643	1	AC010724.1		smallRNA	chr15:82477123-82477206:-
ENSG00000284803	0	8.10354	0	8.10354	-3.18643	1	ENSG00000284803		lncRNA	chr15:82533175-82540008:-
ENSG00000086666	0	8.10354	0	8.10354	-3.18643	1	ZFAND6		protein_coding	chr15:80059568-80138393:+
ENSG00000290667	0	8.10354	0	8.10354	-3.18643	1	ENSG00000290667		lncRNA	chr15:77987992-77988590:+
ENSG00000259332	0	8.10354	0	8.10354	-3.18643	1	ST20-MTHFS		protein_coding	chr15:79845150-79923754:-
ENSG00000140403	0	8.10354	0	8.10354	-3.18643	1	DNAJA4		protein_coding	chr15:78264086-78282196:+
ENSG00000252995	0	8.10354	0	8.10354	-3.18643	1	RNU6-667P		smallRNA	chr15:79817349-79817450:-
ENSG00000290665	0	8.10354	0	8.10354	-3.18643	1	ENSG00000290665		lncRNA	chr15:77918420-77926846:-
ENSG00000277741	0	8.10354	0	8.10354	-3.18643	1	GOLGA6L17P		Pseudogene	chr15:82519654-82526412:+
ENSG00000259474	0	8.10354	0	8.10354	-3.18643	1	ENSG00000259474		lncRNA	chr15:78480057-78481820:-
ENSG00000259343	0	8.10354	0	8.10354	-3.18643	1	TMC3-AS1		lncRNA	chr15:81324338-81518200:+
ENSG00000265855	0	8.10354	0	8.10354	-3.18643	1	MIR4514		smallRNA	chr15:80997417-80997473:-
ENSG00000259315	0	8.10354	0	8.10354	-3.18643	1	ACTG1P17		Pseudogene	chr15:82725873-82738904:-
ENSG00000290664	0	8.10354	0	8.10354	-3.18643	1	ENSG00000290664		lncRNA	chr15:77901661-77904361:+
ENSG00000188384	0	8.10354	0	8.10354	-3.18643	1	CSPG4P8		Pseudogene	chr15:82459472-82477258:+
ENSG00000214575	0	8.10354	0	8.10354	-3.18643	1	CPEB1	NCGv7	protein_coding	chr15:82543201-82648861:-
ENSG00000182774	0	8.10354	0	8.10354	-3.18643	1	RPS17		protein_coding	chr15:82536750-82540459:-
ENSG00000266697	0	8.10354	0	8.10354	-3.18643	1	AC105339.2		smallRNA	chr15:82726550-82726633:-
ENSG00000288592	0	8.10354	0	8.10354	-3.18643	1	ENSG00000288592		Pseudogene	chr15:79899031-79899185:-
ENSG00000188266	0	8.10354	0	8.10354	-3.18643	1	HYKK		protein_coding	chr15:78507564-78537372:+
ENSG00000166557	0	8.10354	0	8.10354	-3.18643	1	TMED3		protein_coding	chr15:79311112-79427432:+
ENSG00000278603	0	8.10354	0	8.10354	-3.18643	1	ENSG00000278603		Pseudogene	chr15:82472203-82472426:+
ENSG00000291296	0	8.10354	0	8.10354	-3.18643	1	ENSG00000291296		lncRNA	chr15:77914217-77915926:-
ENSG00000278600	0	8.10354	0	8.10354	-3.18643	1	ENSG00000278600		lncRNA	chr15:79920195-79922455:-
ENSG00000271364	0	8.10354	0	8.10354	-3.18643	1	ENSG00000271364		Pseudogene	chr15:79984151-79985724:+
ENSG00000228141	0	8.10354	0	8.10354	-3.18643	1	ENSG00000228141		Pseudogene	chr15:82710471-82714029:-
ENSG00000259322	0	8.10354	0	8.10354	-3.18643	1	ENSG00000259322		lncRNA	chr15:78293286-78296049:+
ENSG00000288625	0	8.10354	0	8.10354	-3.18643	1	ENSG00000288625		protein_coding	chr15:81002142-81002279:+
ENSG00000290666	0	8.10354	0	8.10354	-3.18643	1	ENSG00000290666		lncRNA	chr15:77941899-77944582:-
ENSG00000270919	0	8.10354	0	8.10354	-3.18643	1	ENSG00000270919		lncRNA	chr15:80580029-80580566:-
ENSG00000259229	0	8.10354	0	8.10354	-3.18643	1	ENSG00000259229		Pseudogene	chr15:79758549-79758762:-
ENSG00000288561	0	8.10354	0	8.10354	-3.18643	1	ENSG00000288561		Pseudogene	chr15:78831041-78832021:+
ENSG00000251881	0	8.10354	0	8.10354	-3.18643	1	SNORD112		smallRNA	chr15:80142058-80142127:+
ENSG00000259462	0	8.10354	0	8.10354	-3.18643	1	CPEB1-AS1		lncRNA	chr15:82647770-82692820:+
ENSG00000172379	0	8.10354	0	8.10354	-3.18643	1	ARNT2	NCGv7	protein_coding	chr15:80404350-80597933:+
ENSG00000259208	0	8.10354	0	8.10354	-3.18643	1	ENSG00000259208		Pseudogene	chr15:79668342-79668816:-
ENSG00000278202	0	8.10354	0	8.10354	-3.18643	1	ENSG00000278202		lncRNA	chr15:82418651-82434235:+
ENSG00000259548	0	8.10354	0	8.10354	-3.18643	1	ENSG00000259548		lncRNA	chr15:79832466-79833554:-
ENSG00000185787	0	8.10354	0	8.10354	-3.18643	1	MORF4L1		protein_coding	chr15:78810487-78898139:+
ENSG00000230903	0	8.10354	0	8.10354	-3.18643	1	RPL9P8		Pseudogene	chr15:82372255-82456612:-
ENSG00000259562	0	8.10354	0	8.10354	-3.18643	1	ENSG00000259562		Pseudogene	chr15:78290527-78291221:-
ENSG00000240994	0	8.10354	0	8.10354	-3.18643	1	RN7SL61P		smallRNA	chr15:82478039-82478318:-
ENSG00000259213	0	8.10354	0	8.10354	-3.18643	1	ENSG00000259213		lncRNA	chr15:77787193-77788674:+
ENSG00000186322	0	8.10354	0	8.10354	-3.18643	1	RP13-608F4.1		Pseudogene	chr15:82519590-82526429:+
ENSG00000259546	0	8.10354	0	8.10354	-3.18643	1	ENSG00000259546		lncRNA	chr15:80896190-80948867:-
ENSG00000259493	0	8.10354	0	8.10354	-3.18643	1	TFDP1P3		Pseudogene	chr15:79559256-79560304:-
ENSG00000180953	0	8.10354	0	8.10354	-3.18643	1	ST20		lncRNA	chr15:79898840-79923702:-
ENSG00000221095	0	8.10354	0	8.10354	-3.18643	1	AC135995.1		smallRNA	chr15:82477123-82477206:-
ENSG00000259461	0	8.10354	0	8.10354	-3.18643	1	ANP32BP3		Pseudogene	chr15:81117635-81118340:-
ENSG00000221476	0	8.10354	0	8.10354	-3.18643	1	MIR1827		smallRNA	chr15:78038531-78038595:+
ENSG00000271983	0	8.10354	0	8.10354	-3.18643	1	ENSG00000271983		lncRNA	chr15:80693216-80693707:-
ENSG00000199633	0	8.10354	0	8.10354	-3.18643	1	SNORA63		smallRNA	chr15:78091172-78091297:-
ENSG00000277782	0	8.10354	0	8.10354	-3.18643	1	ENSG00000277782		lncRNA	chr15:80999593-80999981:-
ENSG00000166411	0	8.10354	0	8.10354	-3.18643	1	IDH3A		protein_coding	chr15:78131498-78171945:+
ENSG00000259518	0	8.10354	0	8.10354	-3.18643	1	LINC01583		lncRNA	chr15:82088569-82097694:+
ENSG00000167202	0	8.10354	0	8.10354	-3.18643	1	TBC1D2B		protein_coding	chr15:77984036-78077724:-
ENSG00000214646	0	8.10354	0	8.10354	-3.18643	1	COMMD4P1		Pseudogene	chr15:77941442-77942747:-
ENSG00000169330	0	8.10354	0	8.10354	-3.18643	1	MINAR1	NCGv7	protein_coding	chr15:79432336-79472304:+
ENSG00000140395	0	8.10354	0	8.10354	-3.18643	1	WDR61		protein_coding	chr15:78277835-78299703:-
ENSG00000166426	0	8.10354	0	8.10354	-3.18643	1	CRABP1		protein_coding	chr15:78340353-78348225:+
ENSG00000272418	0	8.10354	0	8.10354	-3.18643	1	ENSG00000272418		lncRNA	chr15:78280950-78282190:-
ENSG00000259206	0	8.10354	0	8.10354	-3.18643	1	RP13-608F4.8		lncRNA	chr15:82418651-82434235:+
ENSG00000278013	0	8.10354	0	8.10354	-3.18643	1	ENSG00000278013		lncRNA	chr15:82540870-82562374:+
ENSG00000213527	0	8.10354	0	8.10354	-3.18643	1	ENSG00000213527		Pseudogene	chr15:79751689-79752049:-
ENSG00000140379	0	8.10354	0	8.10354	-3.18643	1	BCL2A1	AC	protein_coding	chr15:79960892-79971196:-
ENSG00000259543	0	8.10354	0	8.10354	-3.18643	1	ENSG00000259543		lncRNA	chr15:81427448-81755217:+
ENSG00000287813	0	8.10354	0	8.10354	-3.18643	1	ENSG00000287813		lncRNA	chr15:80440294-80442751:-
ENSG00000156206	0	8.10354	0	8.10354	-3.18643	1	CFAP161		protein_coding	chr15:81007033-81149179:+
ENSG00000242066	0	8.30363	0	8.30363	-3.21779	1	RN7SL214P		smallRNA	chr15:77916723-77916982:-
ENSG00000288604	0	8.32864	0	8.32864	-3.22167	1	ENSG00000288604		Pseudogene	chr15:79923142-79923490:-
ENSG00000255391	5.71713	63.6528	5.71713	63.6528	-3.2668	1	ENSG00000255391		Pseudogene	chr11:87480736-87481297:-
ENSG00000223015	5.71713	63.6528	5.71713	63.6528	-3.2668	1	RNU6-1135P		smallRNA	chr11:87606783-87606885:+
ENSG00000197882	5.71713	63.6528	5.71713	63.6528	-3.2668	1	OR7E13P		Pseudogene	chr11:86832540-86833449:-
ENSG00000254794	5.71713	63.6528	5.71713	63.6528	-3.2668	1	ENSG00000254794		Pseudogene	chr11:87917948-87917999:-
ENSG00000270510	5.71713	63.6528	5.71713	63.6528	-3.2668	1	ENSG00000270510		Pseudogene	chr11:87323709-87324359:-
ENSG00000255183	5.71713	63.6528	5.71713	63.6528	-3.2668	1	LINC02711		lncRNA	chr11:87718354-87719411:-
ENSG00000255022	5.71713	63.6528	5.71713	63.6528	-3.2668	1	ENSG00000255022		Pseudogene	chr11:87816224-87816524:+
ENSG00000255102	5.71713	63.6528	5.71713	63.6528	-3.2668	1	ENSG00000255102		lncRNA	chr11:88061774-88098147:-
ENSG00000199235	5.71713	63.6528	5.71713	63.6528	-3.2668	1	RNU6-1063P		smallRNA	chr11:87648489-87648549:-
ENSG00000279836	5.71713	63.6528	5.71713	63.6528	-3.2668	1	ENSG00000279836		TEC	chr11:87121058-87121596:+
ENSG00000206690	5.71713	63.6528	5.71713	63.6528	-3.2668	1	Y_RNA		smallRNA	chr11:88099995-88100105:+
ENSG00000254731	5.71713	63.6528	5.71713	63.6528	-3.2668	1	ENSG00000254731		lncRNA	chr11:86703099-86714092:+
ENSG00000150687	5.71713	63.6528	5.71713	63.6528	-3.2668	1	PRSS23		protein_coding	chr11:86791059-86952910:+
ENSG00000255471	5.71713	63.6528	5.71713	63.6528	-3.2668	1	PRSS23-AS1		lncRNA	chr11:86892214-86925037:-
ENSG00000255241	5.71713	63.6528	5.71713	63.6528	-3.2668	1	ENSG00000255241		lncRNA	chr11:88098591-88115835:+
ENSG00000280307	5.71713	63.6528	5.71713	63.6528	-3.2668	1	ENSG00000280307		TEC	chr11:87879473-87880095:-
ENSG00000280339	5.71713	63.6528	5.71713	63.6528	-3.2668	1	ENSG00000280339		TEC	chr11:86908990-86912238:-
ENSG00000279341	5.71713	63.6528	5.71713	63.6528	-3.2668	1	ENSG00000279341		TEC	chr11:87718667-87721233:-
ENSG00000269895	5.71713	63.6528	5.71713	63.6528	-3.2668	1	ENSG00000269895		lncRNA	chr11:86833068-86837615:+
ENSG00000213287	5.71713	63.6528	5.71713	63.6528	-3.2668	1	ENSG00000213287		Pseudogene	chr11:87258851-87259259:-
ENSG00000254748	5.71713	63.6528	5.71713	63.6528	-3.2668	1	HNRNPCP8		Pseudogene	chr11:87024583-87025777:+
ENSG00000254843	5.71713	63.6528	5.71713	63.6528	-3.2668	1	XIAPP2		Pseudogene	chr11:87094734-87096585:-
ENSG00000271318	5.71713	63.6528	5.71713	63.6528	-3.2668	1	MOB4P2		Pseudogene	chr11:86821143-86821728:-
ENSG00000255203	5.71713	63.6528	5.71713	63.6528	-3.2668	1	OR7E2P		Pseudogene	chr11:86857059-86857947:-
ENSG00000255250	5.71713	63.6528	5.71713	63.6528	-3.2668	1	ENSG00000255250		lncRNA	chr11:86727355-86765467:+
ENSG00000254582	5.71713	63.6528	5.71713	63.6528	-3.2668	1	PSMA2P1		Pseudogene	chr11:87329407-87330052:-
ENSG00000123892	5.71713	63.6528	5.71713	63.6528	-3.2668	1	RAB38		protein_coding	chr11:88113251-88175443:-
ENSG00000278929	5.71713	63.6528	5.71713	63.6528	-3.2668	1	ENSG00000278929		TEC	chr11:87565994-87566421:+
ENSG00000246523	5.71713	63.6528	5.71713	63.6528	-3.2668	1	FZD4-DT		lncRNA	chr11:86955616-87021909:+
ENSG00000166575	5.71713	63.6528	5.71713	63.6528	-3.2668	1	TMEM135		protein_coding	chr11:87037844-87328824:+
ENSG00000255516	5.71713	63.6528	5.71713	63.6528	-3.2668	1	ENSG00000255516		lncRNA	chr11:88050106-88062110:+
ENSG00000279701	5.71713	63.6528	5.71713	63.6528	-3.2668	1	ENSG00000279701		TEC	chr11:87490144-87491110:+
ENSG00000174804	5.71713	63.6528	5.71713	63.6528	-3.2668	1	FZD4		protein_coding	chr11:86945679-86955395:-
ENSG00000254650	5.71713	63.6528	5.71713	63.6528	-3.2668	1	MTCYBP41		Pseudogene	chr11:87815035-87816157:-
ENSG00000279793	5.71713	63.6528	5.71713	63.6528	-3.2668	1	ENSG00000279793		TEC	chr11:87816999-87817567:+
ENSG00000279753	0	8.80385	0	8.80385	-3.29335	1	ENSG00000279753		TEC	chr19:1038727-1039064:-
ENSG00000240174	5.42681	63.6528	5.42681	63.6528	-3.33054	1	ENSG00000240174		Pseudogene	chr11:84639993-84640565:+
ENSG00000254699	5.42681	63.6528	5.42681	63.6528	-3.33054	1	LINC02695		lncRNA	chr11:86192787-86193482:-
ENSG00000238666	5.42681	63.6528	5.42681	63.6528	-3.33054	1	snoU13		smallRNA	chr11:86094192-86094295:+
ENSG00000171204	5.42681	63.6528	5.42681	63.6528	-3.33054	1	TMEM126B		protein_coding	chr11:85628573-85636539:+
ENSG00000255396	5.42681	63.6528	5.42681	63.6528	-3.33054	1	ENSG00000255396		Pseudogene	chr11:84997226-84997768:-
ENSG00000254733	5.42681	63.6528	5.42681	63.6528	-3.33054	1	ENSG00000254733		lncRNA	chr11:86431590-86622867:+
ENSG00000254502	5.42681	63.6528	5.42681	63.6528	-3.33054	1	FNTAP1		Pseudogene	chr11:86195132-86196266:+
ENSG00000149196	5.42681	63.6528	5.42681	63.6528	-3.33054	1	HIKESHI	NCGv7	protein_coding	chr11:86302211-86345943:+
ENSG00000278989	5.42681	63.6528	5.42681	63.6528	-3.33054	1	ENSG00000278989		TEC	chr11:86434924-86437282:-
ENSG00000255005	5.42681	63.6528	5.42681	63.6528	-3.33054	1	ENSG00000255005		lncRNA	chr11:85916502-85923682:-
ENSG00000149201	5.42681	63.6528	5.42681	63.6528	-3.33054	1	CCDC81	NCGv7	protein_coding	chr11:86374736-86423109:+
ENSG00000254897	5.42681	63.6528	5.42681	63.6528	-3.33054	1	ENSG00000254897		Pseudogene	chr11:85452282-85453698:-
ENSG00000206583	5.42681	63.6528	5.42681	63.6528	-3.33054	1	RNU6-1292P		smallRNA	chr11:85509938-85510044:+
ENSG00000200877	5.42681	63.6528	5.42681	63.6528	-3.33054	1	RNU6-560P		smallRNA	chr11:86153227-86153334:+
ENSG00000279742	5.42681	63.6528	5.42681	63.6528	-3.33054	1	ENSG00000279742		TEC	chr11:85852557-85854943:-
ENSG00000254479	5.42681	63.6528	5.42681	63.6528	-3.33054	1	SLC25A1P1		Pseudogene	chr11:85934737-85935663:+
ENSG00000137504	5.42681	63.6528	5.42681	63.6528	-3.33054	1	CREBZF	NCGv7	protein_coding	chr11:85657742-85682908:-
ENSG00000254787	5.42681	63.6528	5.42681	63.6528	-3.33054	1	ENSG00000254787		lncRNA	chr11:84720826-84800701:+
ENSG00000073921	5.42681	63.6528	5.42681	63.6528	-3.33054	1	PICALM	NCGv7;AC	protein_coding	chr11:85957175-86069882:-
ENSG00000239856	5.42681	63.6528	5.42681	63.6528	-3.33054	1	RN7SL225P		smallRNA	chr11:86324014-86324309:-
ENSG00000254727	5.42681	63.6528	5.42681	63.6528	-3.33054	1	PTP4A1P6		Pseudogene	chr11:86432098-86432575:+
ENSG00000150676	5.42681	63.6528	5.42681	63.6528	-3.33054	1	CCDC83		protein_coding	chr11:85855101-85920021:+
ENSG00000074266	5.42681	63.6528	5.42681	63.6528	-3.33054	1	EED	NCGv7	protein_coding	chr11:86244753-86278813:+
ENSG00000150672	5.42681	63.6528	5.42681	63.6528	-3.33054	1	DLG2	NCGv7	protein_coding	chr11:83455012-85628335:-
ENSG00000254713	5.42681	63.6528	5.42681	63.6528	-3.33054	1	HNRNPA1P72		Pseudogene	chr11:84545131-84546846:-
ENSG00000151376	5.42681	63.6528	5.42681	63.6528	-3.33054	1	ME3		protein_coding	chr11:86441108-86672636:-
ENSG00000213305	5.42681	63.6528	5.42681	63.6528	-3.33054	1	HNRNPCP6		Pseudogene	chr11:85020785-85021655:-
ENSG00000171202	5.42681	63.6528	5.42681	63.6528	-3.33054	1	TMEM126A		protein_coding	chr11:85647967-85656547:+
ENSG00000179071	5.42681	63.6528	5.42681	63.6528	-3.33054	1	CCDC89		protein_coding	chr11:85683848-85686195:-
ENSG00000254684	5.42681	63.6528	5.42681	63.6528	-3.33054	1	ENSG00000254684		Pseudogene	chr11:85336075-85336572:-
ENSG00000254783	5.42681	63.6528	5.42681	63.6528	-3.33054	1	ENSG00000254783		Pseudogene	chr11:86283927-86284668:+
ENSG00000264838	5.42681	63.6528	5.42681	63.6528	-3.33054	1	AP003305.1		smallRNA	chr11:84229560-84229649:+
ENSG00000288809	5.42681	63.6528	5.42681	63.6528	-3.33054	1	ENSG00000288809		lncRNA	chr11:86244353-86244973:-
ENSG00000255222	5.42681	63.6528	5.42681	63.6528	-3.33054	1	SETP17		Pseudogene	chr11:86294760-86295576:+
ENSG00000255555	5.42681	63.6528	5.42681	63.6528	-3.33054	1	ENSG00000255555		lncRNA	chr11:84936689-84955705:+
ENSG00000137501	5.42681	63.6528	5.42681	63.6528	-3.33054	1	SYTL2	NCGv7	protein_coding	chr11:85694224-85811159:-
ENSG00000220204	1.27295	22.1847	1.27295	22.1847	-3.35053	1	ENSG00000220204		Pseudogene	chr11:34404663-34404949:-
ENSG00000207185	5.42681	65.2785	5.42681	65.2785	-3.36637	1	RNU6-1157P		smallRNA	chr11:118593988-118594093:+
ENSG00000238995	5.7618	69.8805	5.7618	69.8805	-3.38991	1	snoU13		smallRNA	chr11:82843885-82843985:+
ENSG00000244438	0	9.62921	0	9.62921	-3.40996	1	RN7SL327P		smallRNA	chr15:75292684-75292959:+
ENSG00000244612	0	9.62921	0	9.62921	-3.40996	1	RN7SL429P		smallRNA	chr15:74072423-74072698:-
ENSG00000270036	0	9.62921	0	9.62921	-3.40996	1	ENSG00000270036		lncRNA	chr15:76343642-76344365:+
ENSG00000274937	0	9.62921	0	9.62921	-3.40996	1	ENSG00000274937		lncRNA	chr15:74374678-74375511:+
ENSG00000261820	0	9.62921	0	9.62921	-3.40996	1	DNM1P49		Pseudogene	chr15:75791470-75792683:-
ENSG00000067221	0	9.62921	0	9.62921	-3.40996	1	STOML1		protein_coding	chr15:73978926-73994622:-
ENSG00000279033	0	9.62921	0	9.62921	-3.40996	1	ENSG00000279033		TEC	chr15:77484275-77485606:-
ENSG00000259652	0	9.62921	0	9.62921	-3.40996	1	ENSG00000259652		lncRNA	chr15:77043680-77045160:+
ENSG00000103653	0	9.62921	0	9.62921	-3.40996	1	CSK	TAG	protein_coding	chr15:74782080-74803197:+
ENSG00000260288	0	9.62921	0	9.62921	-3.40996	1	ENSG00000260288		lncRNA	chr15:75737820-75763322:+
ENSG00000275645	0	9.62921	0	9.62921	-3.40996	1	ENSG00000275645		lncRNA	chr15:75346744-75347161:-
ENSG00000287741	0	9.62921	0	9.62921	-3.40996	1	ENSG00000287741		lncRNA	chr15:70556521-70562722:+
ENSG00000260274	0	9.62921	0	9.62921	-3.40996	1	ENSG00000260274		lncRNA	chr15:75368057-75370262:+
ENSG00000167196	0	9.62921	0	9.62921	-3.40996	1	FBXO22		protein_coding	chr15:75903876-75942511:+
ENSG00000260269	0	9.62921	0	9.62921	-3.40996	1	ENSG00000260269		lncRNA	chr15:75527150-75601205:-
ENSG00000275454	0	9.62921	0	9.62921	-3.40996	1	ENSG00000275454		lncRNA	chr15:75639760-75640976:+
ENSG00000167195	0	9.62921	0	9.62921	-3.40996	1	GOLGA6C		protein_coding	chr15:75258334-75273455:+
ENSG00000260892	0	9.62921	0	9.62921	-3.40996	1	ENSG00000260892		lncRNA	chr15:75676227-75677162:+
ENSG00000167178	0	9.62921	0	9.62921	-3.40996	1	ISLR2		protein_coding	chr15:74100311-74138540:+
ENSG00000260266	0	9.62921	0	9.62921	-3.40996	1	PPIAP46		Pseudogene	chr15:74350768-74364620:+
ENSG00000260235	0	9.62921	0	9.62921	-3.40996	1	ENSG00000260235		lncRNA	chr15:75624793-75625690:+
ENSG00000167173	0	9.62921	0	9.62921	-3.40996	1	C15orf39		protein_coding	chr15:75195643-75212169:+
ENSG00000167139	0	9.62921	0	9.62921	-3.40996	1	TBC1D21		protein_coding	chr15:73873564-73889214:+
ENSG00000140459	0	9.62921	0	9.62921	-3.40996	1	CYP11A1		protein_coding	chr15:74337759-74367646:-
ENSG00000140464	0	9.62921	0	9.62921	-3.40996	1	PML	NCGv7;AC	protein_coding	chr15:73994673-74047827:+
ENSG00000264386	0	9.62921	0	9.62921	-3.40996	1	MIR4513		smallRNA	chr15:74788672-74788757:-
ENSG00000140506	0	9.62921	0	9.62921	-3.40996	1	LMAN1L		protein_coding	chr15:74812716-74825757:+
ENSG00000286696	0	9.62921	0	9.62921	-3.40996	1	ENSG00000286696		lncRNA	chr15:74429445-74431449:+
ENSG00000140332	0	9.62921	0	9.62921	-3.40996	1	TLE3		protein_coding	chr15:70047790-70098176:-
ENSG00000287503	0	9.62921	0	9.62921	-3.40996	1	ENSG00000287503		lncRNA	chr15:76263197-76275387:+
ENSG00000140400	0	9.62921	0	9.62921	-3.40996	1	MAN2C1		protein_coding	chr15:75355207-75368612:-
ENSG00000138621	0	9.62921	0	9.62921	-3.40996	1	PPCDC		protein_coding	chr15:75023586-75117462:+
ENSG00000287543	0	9.62921	0	9.62921	-3.40996	1	ENSG00000287543		lncRNA	chr15:74040190-74043332:-
ENSG00000277718	0	9.62921	0	9.62921	-3.40996	1	LINC02255		lncRNA	chr15:74379083-74390535:+
ENSG00000264950	0	9.62921	0	9.62921	-3.40996	1	AC113208.1		smallRNA	chr15:75225871-75225971:+
ENSG00000137821	0	9.62921	0	9.62921	-3.40996	1	LRRC49		protein_coding	chr15:70853239-71053658:+
ENSG00000140465	0	9.62921	0	9.62921	-3.40996	1	CYP1A1		protein_coding	chr15:74719542-74725536:-
ENSG00000137831	0	9.62921	0	9.62921	-3.40996	1	UACA	NCGv7	protein_coding	chr15:70654554-70763558:-
ENSG00000137868	0	9.62921	0	9.62921	-3.40996	1	STRA6	AC	protein_coding	chr15:74179466-74212267:-
ENSG00000140505	0	9.62921	0	9.62921	-3.40996	1	CYP1A2		protein_coding	chr15:74748845-74756607:+
ENSG00000140497	0	9.62921	0	9.62921	-3.40996	1	SCAMP2		protein_coding	chr15:74843730-74873365:-
ENSG00000277749	0	9.62921	0	9.62921	-3.40996	1	ENSG00000277749		lncRNA	chr15:74311516-74319688:-
ENSG00000140481	0	9.62921	0	9.62921	-3.40996	1	CCDC33		protein_coding	chr15:74202705-74336472:+
ENSG00000140478	0	9.62921	0	9.62921	-3.40996	1	GOLGA6D		protein_coding	chr15:75282835-75295807:+
ENSG00000140474	0	9.62921	0	9.62921	-3.40996	1	ULK3		protein_coding	chr15:74836118-74843346:-
ENSG00000260206	0	9.62921	0	9.62921	-3.40996	1	ENSG00000260206		lncRNA	chr15:75636139-75639239:+
ENSG00000260357	0	9.62921	0	9.62921	-3.40996	1	DNM1P34		Pseudogene	chr15:75301642-75302664:-
ENSG00000140367	0	9.62921	0	9.62921	-3.40996	1	UBE2Q2		protein_coding	chr15:75843307-75901078:+
ENSG00000275527	0	9.62921	0	9.62921	-3.40996	1	ENSG00000275527		lncRNA	chr15:74598919-74599397:-
ENSG00000259744	0	9.62921	0	9.62921	-3.40996	1	ENSG00000259744		lncRNA	chr15:70848883-70849770:-
ENSG00000259722	0	9.62921	0	9.62921	-3.40996	1	ENSG00000259722		Pseudogene	chr15:77204578-77205100:+
ENSG00000261205	0	9.62921	0	9.62921	-3.40996	1	NIFKP4		Pseudogene	chr15:75251743-75252934:-
ENSG00000261232	0	9.62921	0	9.62921	-3.40996	1	ENSG00000261232		Pseudogene	chr15:76472099-76472365:+
ENSG00000291229	0	9.62921	0	9.62921	-3.40996	1	ENSG00000291229		lncRNA	chr15:75299953-75302965:-
ENSG00000260919	0	9.62921	0	9.62921	-3.40996	1	ENSG00000260919		lncRNA	chr15:74613194-74615596:-
ENSG00000260037	0	9.62921	0	9.62921	-3.40996	1	ENSG00000260037		lncRNA	chr15:71818396-71823384:+
ENSG00000213578	0	9.62921	0	9.62921	-3.40996	1	CPLX3		protein_coding	chr15:74826627-74831802:+
ENSG00000260096	0	9.62921	0	9.62921	-3.40996	1	DNM1P33		Pseudogene	chr15:74062780-74063785:+
ENSG00000260165	0	9.62921	0	9.62921	-3.40996	1	ENSG00000260165		Pseudogene	chr15:75480661-75480836:+
ENSG00000261043	0	9.62921	0	9.62921	-3.40996	1	ENSG00000261043		lncRNA	chr15:75759501-75762405:-
ENSG00000260103	0	9.62921	0	9.62921	-3.40996	1	ENSG00000260103		Pseudogene	chr15:74478070-74490286:-
ENSG00000260152	0	9.62921	0	9.62921	-3.40996	1	ENSG00000260152		Pseudogene	chr15:75114261-75114868:+
ENSG00000260104	0	9.62921	0	9.62921	-3.40996	1	ENSG00000260104		Pseudogene	chr15:75249232-75249407:-
ENSG00000252372	0	9.62921	0	9.62921	-3.40996	1	SNORD112		smallRNA	chr15:75817092-75817163:-
ENSG00000166173	0	9.62921	0	9.62921	-3.40996	1	LARP6		protein_coding	chr15:70829130-70854157:-
ENSG00000261384	0	9.62921	0	9.62921	-3.40996	1	ENSG00000261384		lncRNA	chr15:74303005-74304343:+
ENSG00000259964	0	9.62921	0	9.62921	-3.40996	1	THSD4-AS1		lncRNA	chr15:71147650-71189064:-
ENSG00000222064	0	9.62921	0	9.62921	-3.40996	1	AC108137.1		smallRNA	chr15:73891409-73891487:+
ENSG00000259781	0	9.62921	0	9.62921	-3.40996	1	HMGB1P6		Pseudogene	chr15:71164770-71165415:-
ENSG00000269951	0	9.62921	0	9.62921	-3.40996	1	ENSG00000269951		lncRNA	chr15:77067654-77068325:-
ENSG00000259790	0	9.62921	0	9.62921	-3.40996	1	ANP32BP1		Pseudogene	chr15:75321397-75322693:-
ENSG00000260483	0	9.62921	0	9.62921	-3.40996	1	ENSG00000260483		Pseudogene	chr15:75022980-75023256:+
ENSG00000260624	0	9.62921	0	9.62921	-3.40996	1	ENSG00000260624		lncRNA	chr15:73870949-73873540:-
ENSG00000169410	0	9.62921	0	9.62921	-3.40996	1	PTPN9		protein_coding	chr15:75463251-75579315:-
ENSG00000260660	0	9.62921	0	9.62921	-3.40996	1	ENSG00000260660		Pseudogene	chr15:75226401-75234834:-
ENSG00000169375	0	9.62921	0	9.62921	-3.40996	1	SIN3A	NCGv7	protein_coding	chr15:75369379-75455842:-
ENSG00000287926	0	9.62921	0	9.62921	-3.40996	1	ENSG00000287926		lncRNA	chr15:75225784-75227185:+
ENSG00000169371	0	9.62921	0	9.62921	-3.40996	1	SNUPN		protein_coding	chr15:75598083-75626469:-
ENSG00000129038	0	9.62921	0	9.62921	-3.40996	1	LOXL1		protein_coding	chr15:73925989-73952137:+
ENSG00000260815	0	9.62921	0	9.62921	-3.40996	1	PPIAP47		Pseudogene	chr15:75746769-75747263:+
ENSG00000291009	0	9.62921	0	9.62921	-3.40996	1	ENSG00000291009		lncRNA	chr15:75775553-75783203:+
ENSG00000259931	0	9.62921	0	9.62921	-3.40996	1	ENSG00000259931		Pseudogene	chr15:75512770-75513040:-
ENSG00000260469	0	9.62921	0	9.62921	-3.40996	1	INSYN1-AS1		lncRNA	chr15:73752317-73770613:+
ENSG00000169758	0	9.62921	0	9.62921	-3.40996	1	TMEM266		protein_coding	chr15:76059958-76229121:+
ENSG00000215958	0	9.62921	0	9.62921	-3.40996	1	AC021818.1		smallRNA	chr15:69785415-69785504:-
ENSG00000129028	0	9.62921	0	9.62921	-3.40996	1	THAP10		protein_coding	chr15:70881342-70892433:-
ENSG00000260685	0	9.62921	0	9.62921	-3.40996	1	ENSG00000260685		Pseudogene	chr15:75950464-75951144:-
ENSG00000129009	0	9.62921	0	9.62921	-3.40996	1	ISLR		protein_coding	chr15:74173710-74176872:+
ENSG00000169752	0	9.62921	0	9.62921	-3.40996	1	NRG4		protein_coding	chr15:75935969-76059795:-
ENSG00000260586	0	9.62921	0	9.62921	-3.40996	1	ENSG00000260586		lncRNA	chr15:71332120-71352460:+
ENSG00000140365	0	9.62921	0	9.62921	-3.40996	1	COMMD4		protein_coding	chr15:75336020-75343224:+
ENSG00000117906	0	9.62921	0	9.62921	-3.40996	1	RCN2		protein_coding	chr15:76931738-76954393:+
ENSG00000138629	0	9.62921	0	9.62921	-3.40996	1	UBL7		protein_coding	chr15:74445977-74461182:-
ENSG00000261632	0	9.62921	0	9.62921	-3.40996	1	ENSG00000261632		lncRNA	chr15:71972206-72040265:+
ENSG00000242542	0	9.62921	0	9.62921	-3.40996	1	RN7SL489P		smallRNA	chr15:75268408-75268683:+
ENSG00000200216	0	9.62921	0	9.62921	-3.40996	1	RNU6-745P		smallRNA	chr15:70193236-70193344:+
ENSG00000203392	0	9.62921	0	9.62921	-3.40996	1	ENSG00000203392		lncRNA	chr15:75678548-75680752:+
ENSG00000201510	0	9.62921	0	9.62921	-3.40996	1	RN7SKP217		smallRNA	chr15:76736641-76736980:+
ENSG00000187812	0	9.62921	0	9.62921	-3.40996	1	GOLGA6EP		Pseudogene	chr15:75775594-75786898:+
ENSG00000235420	0	9.62921	0	9.62921	-3.40996	1	RPL29P30		Pseudogene	chr15:70796597-70802688:-
ENSG00000182950	0	9.62921	0	9.62921	-3.40996	1	ODF3L1		protein_coding	chr15:75724041-75727688:+
ENSG00000177971	0	9.62921	0	9.62921	-3.40996	1	IMP3		protein_coding	chr15:75639085-75648706:-
ENSG00000241807	0	9.62921	0	9.62921	-3.40996	1	RN7SL319P		smallRNA	chr15:75785112-75785385:+
ENSG00000200873	0	9.62921	0	9.62921	-3.40996	1	RNA5SP399		Pseudogene	chr15:71858570-71858686:+
ENSG00000230459	0	9.62921	0	9.62921	-3.40996	1	ENSG00000230459		Pseudogene	chr15:77278465-77278774:+
ENSG00000179361	0	9.62921	0	9.62921	-3.40996	1	ARID3B	NCGv7	protein_coding	chr15:74541206-74598131:+
ENSG00000259252	0	9.62921	0	9.62921	-3.40996	1	ENSG00000259252		lncRNA	chr15:70195638-70198509:-
ENSG00000259227	0	9.62921	0	9.62921	-3.40996	1	ENSG00000259227		Pseudogene	chr15:70602124-70602516:+
ENSG00000278991	0	9.62921	0	9.62921	-3.40996	1	ENSG00000278991		TEC	chr15:77063397-77064910:-
ENSG00000280639	0	9.62921	0	9.62921	-3.40996	1	LINC02204		lncRNA	chr15:70570958-70586606:-
ENSG00000261543	0	9.62921	0	9.62921	-3.40996	1	ENSG00000261543		lncRNA	chr15:74152800-74179226:-
ENSG00000261606	0	9.62921	0	9.62921	-3.40996	1	ENSG00000261606		lncRNA	chr15:74816223-74831795:+
ENSG00000259309	0	9.62921	0	9.62921	-3.40996	1	ENSG00000259309		lncRNA	chr15:69820756-69835111:-
ENSG00000212664	0	9.62921	0	9.62921	-3.40996	1	ENSG00000212664		Pseudogene	chr15:71341158-71341712:-
ENSG00000242276	0	9.62921	0	9.62921	-3.40996	1	RPL5P3		Pseudogene	chr15:71063101-71063989:-
ENSG00000207965	0	9.62921	0	9.62921	-3.40996	1	MIR629		smallRNA	chr15:70079372-70079468:-
ENSG00000199580	0	9.62921	0	9.62921	-3.40996	1	Y_RNA		smallRNA	chr15:74983274-74983376:-
ENSG00000178761	0	9.62921	0	9.62921	-3.40996	1	FAM219B		protein_coding	chr15:74899992-74906883:-
ENSG00000178802	0	9.62921	0	9.62921	-3.40996	1	MPI		protein_coding	chr15:74890005-74902219:+
ENSG00000178741	0	9.62921	0	9.62921	-3.40996	1	COX5A		protein_coding	chr15:74919791-74938083:-
ENSG00000178718	0	9.62921	0	9.62921	-3.40996	1	RPP25		protein_coding	chr15:74954418-74956772:-
ENSG00000212279	0	9.62921	0	9.62921	-3.40996	1	SNORD77		smallRNA	chr15:74490959-74491028:-
ENSG00000140368	0	9.62921	0	9.62921	-3.40996	1	PSTPIP1		protein_coding	chr15:76993359-77037475:+
ENSG00000173517	0	9.62921	0	9.62921	-3.40996	1	PEAK1		protein_coding	chr15:77100656-77420144:-
ENSG00000198794	0	9.62921	0	9.62921	-3.40996	1	SCAMP5		protein_coding	chr15:74957219-75021495:+
ENSG00000179151	0	9.62921	0	9.62921	-3.40996	1	EDC3		protein_coding	chr15:74630558-74696292:-
ENSG00000247240	0	9.62921	0	9.62921	-3.40996	1	UBL7-DT		lncRNA	chr15:74461248-74513971:+
ENSG00000187720	0	9.62921	0	9.62921	-3.40996	1	THSD4		protein_coding	chr15:71096952-71783383:+
ENSG00000179335	0	9.62921	0	9.62921	-3.40996	1	CLK3	NCGv7	protein_coding	chr15:74598500-74645414:+
ENSG00000246877	0	9.62921	0	9.62921	-3.40996	1	DNM1P35		lncRNA	chr15:75727670-75738629:-
ENSG00000240366	0	9.62921	0	9.62921	-3.40996	1	RPL36AP45		Pseudogene	chr15:75186651-75186968:-
ENSG00000173546	0	9.62921	0	9.62921	-3.40996	1	CSPG4	NCGv7	protein_coding	chr15:75674322-75712848:-
ENSG00000243365	0	9.62921	0	9.62921	-3.40996	1	RN7SL278P		smallRNA	chr15:76976917-76977210:-
ENSG00000173548	0	9.62921	0	9.62921	-3.40996	1	SNX33		protein_coding	chr15:75647912-75662301:+
ENSG00000241890	0	9.62921	0	9.62921	-3.40996	1	RPL13P4		Pseudogene	chr15:75388267-75388828:+
ENSG00000280515	0	9.62921	0	9.62921	-3.40996	1	SALRNA2		lncRNA	chr15:70635249-70637314:+
ENSG00000248540	0	9.62921	0	9.62921	-3.40996	1	ENSG00000248540		lncRNA	chr15:74125915-74129341:-
ENSG00000261714	0	9.62921	0	9.62921	-3.40996	1	ENSG00000261714		Pseudogene	chr15:75415249-75416020:+
ENSG00000259452	0	9.62921	0	9.62921	-3.40996	1	ENSG00000259452		Pseudogene	chr15:70791013-70791486:+
ENSG00000259362	0	9.62921	0	9.62921	-3.40996	1	ENSG00000259362		lncRNA	chr15:77525540-77534110:+
ENSG00000274515	0	9.62921	0	9.62921	-3.40996	1	ENSG00000274515		lncRNA	chr15:75645020-75645442:+
ENSG00000066933	0	9.62921	0	9.62921	-3.40996	1	MYO9A	NCGv7	protein_coding	chr15:71822291-72118577:-
ENSG00000261813	0	9.62921	0	9.62921	-3.40996	1	ENSG00000261813		Pseudogene	chr15:74976240-74976573:-
ENSG00000259624	0	9.62921	0	9.62921	-3.40996	1	ENSG00000259624		lncRNA	chr15:70768011-70778868:-
ENSG00000288901	0	9.62921	0	9.62921	-3.40996	1	ENSG00000288901		lncRNA	chr15:75129685-75129955:-
ENSG00000261821	0	9.62921	0	9.62921	-3.40996	1	ENSG00000261821		lncRNA	chr15:74365435-74371211:+
ENSG00000278408	0	9.62921	0	9.62921	-3.40996	1	ENSG00000278408		lncRNA	chr15:71547280-71549832:-
ENSG00000140391	0	9.62921	0	9.62921	-3.40996	1	TSPAN3		protein_coding	chr15:77041404-77083984:-
ENSG00000278570	0	9.62921	0	9.62921	-3.40996	1	NR2E3		protein_coding	chr15:71792638-71818259:+
ENSG00000261775	0	9.62921	0	9.62921	-3.40996	1	ENSG00000261775		lncRNA	chr15:74489602-74516959:+
ENSG00000140386	0	9.62921	0	9.62921	-3.40996	1	SCAPER	NCGv7	protein_coding	chr15:76347904-76905444:-
ENSG00000140382	0	9.62921	0	9.62921	-3.40996	1	HMG20A		protein_coding	chr15:77420412-77485607:+
ENSG00000138623	0	9.62921	0	9.62921	-3.40996	1	SEMA7A		protein_coding	chr15:74409289-74433958:-
ENSG00000140374	0	9.62921	0	9.62921	-3.40996	1	ETFA		protein_coding	chr15:76188555-76311730:-
ENSG00000140398	0	9.62921	0	9.62921	-3.40996	1	NEIL1		protein_coding	chr15:75346955-75357115:+
ENSG00000159556	0	9.62921	0	9.62921	-3.40996	1	ISL2		protein_coding	chr15:76336773-76342475:+
ENSG00000214702	0	9.62921	0	9.62921	-3.40996	1	COMMD4P2		Pseudogene	chr15:74097106-74098414:-
ENSG00000159289	0	9.62921	0	9.62921	-3.40996	1	GOLGA6A		protein_coding	chr15:74069857-74082550:-
ENSG00000259422	0	9.62921	0	9.62921	-3.40996	1	ENSG00000259422		lncRNA	chr15:76174891-76181486:-
ENSG00000225362	0	9.62921	0	9.62921	-3.40996	1	CT62		lncRNA	chr15:71110244-71115494:-
ENSG00000259470	0	9.62921	0	9.62921	-3.40996	1	KRT8P9		Pseudogene	chr15:70858714-70860162:+
ENSG00000274297	0	9.62921	0	9.62921	-3.40996	1	ENSG00000274297		lncRNA	chr15:70758269-70758856:-
ENSG00000252722	0	9.62921	0	9.62921	-3.40996	1	SCARNA20		smallRNA	chr15:75121536-75121666:-
ENSG00000261779	0	9.62921	0	9.62921	-3.40996	1	ENSG00000261779		lncRNA	chr15:75211301-75212167:-
ENSG00000261801	0	9.62921	0	9.62921	-3.40996	1	LOXL1-AS1		lncRNA	chr15:73908071-73928248:-
ENSG00000252813	0	9.62921	0	9.62921	-3.40996	1	AC108861.1		smallRNA	chr15:71475487-71475562:+
ENSG00000266308	0	9.62921	0	9.62921	-3.40996	1	RN7SL510P		smallRNA	chr15:75895040-75895298:+
ENSG00000266449	0	9.62921	0	9.62921	-3.40996	1	MIR3713		smallRNA	chr15:76586647-76586691:+
ENSG00000259581	0	9.62921	0	9.62921	-3.40996	1	TYRO3P		Pseudogene	chr15:76258986-76261690:-
ENSG00000289525	0	9.62921	0	9.62921	-3.40996	1	ENSG00000289525		lncRNA	chr15:69748674-69755747:-
ENSG00000259565	0	9.62921	0	9.62921	-3.40996	1	KRT8P23		Pseudogene	chr15:76979245-76980451:-
ENSG00000281264	0	9.62921	0	9.62921	-3.40996	1	SALRNA3		lncRNA	chr15:70615547-70616567:+
ENSG00000259473	0	9.62921	0	9.62921	-3.40996	1	LINC02205		lncRNA	chr15:70503907-70505928:-
ENSG00000276744	0	9.62921	0	9.62921	-3.40996	1	ENSG00000276744		lncRNA	chr15:75452964-75453947:-
ENSG00000259496	0	9.62921	0	9.62921	-3.40996	1	GEMIN8P1		Pseudogene	chr15:69803316-69804046:-
ENSG00000280309	0	9.62921	0	9.62921	-3.40996	1	ENSG00000280309		TEC	chr15:74299503-74304527:+
ENSG00000259503	0	9.62921	0	9.62921	-3.40996	1	ENSG00000259503		lncRNA	chr15:70321576-70326742:+
ENSG00000259514	0	9.62921	0	9.62921	-3.40996	1	ENSG00000259514		lncRNA	chr15:76339609-76342063:-
ENSG00000259532	0	9.62921	0	9.62921	-3.40996	1	ENSG00000259532		lncRNA	chr15:70748932-70754177:+
ENSG00000254401	0	9.67923	0	9.67923	-3.41674	1	LINC02752		lncRNA	chr11:11020883-11183611:+
ENSG00000287548	0	9.67923	0	9.67923	-3.41674	1	ENSG00000287548		lncRNA	chr11:13463377-13464717:+
ENSG00000189431	0	9.67923	0	9.67923	-3.41674	1	RASSF10		protein_coding	chr11:13009316-13012119:+
ENSG00000286521	0	9.67923	0	9.67923	-3.41674	1	ENSG00000286521		lncRNA	chr11:12619326-12668495:+
ENSG00000170242	0	9.67923	0	9.67923	-3.41674	1	USP47		protein_coding	chr11:11841423-11961887:+
ENSG00000228901	0	9.67923	0	9.67923	-3.41674	1	HMGN2P36		Pseudogene	chr11:13610363-13610771:-
ENSG00000270897	0	9.67923	0	9.67923	-3.41674	1	ENSG00000270897		Pseudogene	chr11:11182107-11182413:-
ENSG00000207098	0	9.67923	0	9.67923	-3.41674	1	SNORA70		smallRNA	chr21:32841861-32841995:-
ENSG00000254583	0	9.67923	0	9.67923	-3.41674	1	ENSG00000254583		Pseudogene	chr11:13478333-13479037:+
ENSG00000254847	0	9.67923	0	9.67923	-3.41674	1	ENSG00000254847		lncRNA	chr11:12538083-12540967:-
ENSG00000254791	0	9.67923	0	9.67923	-3.41674	1	FAR1-IT1		lncRNA	chr11:13669327-13670149:+
ENSG00000251381	0	9.67923	0	9.67923	-3.41674	1	LINC00958		lncRNA	chr11:12961541-12989597:-
ENSG00000254927	0	9.67923	0	9.67923	-3.41674	1	ENSG00000254927		lncRNA	chr11:13826843-13879499:-
ENSG00000254991	0	9.67923	0	9.67923	-3.41674	1	ENSG00000254991		lncRNA	chr11:12066929-12073014:+
ENSG00000264283	0	9.67923	0	9.67923	-3.41674	1	AC025300.1		smallRNA	chr11:12344767-12344861:+
ENSG00000254486	0	9.67923	0	9.67923	-3.41674	1	LINC02547		lncRNA	chr11:12030875-12061785:+
ENSG00000255067	0	9.67923	0	9.67923	-3.41674	1	ENSG00000255067		lncRNA	chr11:12848795-12849433:+
ENSG00000110328	0	9.67923	0	9.67923	-3.41674	1	GALNT18		protein_coding	chr11:11270877-11622005:-
ENSG00000254680	0	9.67923	0	9.67923	-3.41674	1	ENSG00000254680		lncRNA	chr11:12261426-12263173:-
ENSG00000289976	0	9.67923	0	9.67923	-3.41674	1	ENSG00000289976		lncRNA	chr11:11152351-11156539:-
ENSG00000254598	0	9.67923	0	9.67923	-3.41674	1	CSNK2A3		protein_coding	chr11:11351942-11353250:-
ENSG00000255088	0	9.67923	0	9.67923	-3.41674	1	ENSG00000255088		Pseudogene	chr11:13758111-13758345:-
ENSG00000280288	0	9.67923	0	9.67923	-3.41674	1	ENSG00000280288		TEC	chr11:11725332-11726702:-
ENSG00000255075	0	9.67923	0	9.67923	-3.41674	1	CENPUP1		Pseudogene	chr11:13756027-13757560:+
ENSG00000254670	0	9.67923	0	9.67923	-3.41674	1	RASSF10-DT		lncRNA	chr11:13001090-13009159:-
ENSG00000254688	0	9.67923	0	9.67923	-3.41674	1	ENSG00000254688		lncRNA	chr11:12822435-12823667:-
ENSG00000255018	0	9.67923	0	9.67923	-3.41674	1	ENSG00000255018		Pseudogene	chr11:13152200-13152348:+
ENSG00000254930	0	9.67923	0	9.67923	-3.41674	1	LINC02545		lncRNA	chr11:13844862-13870616:-
ENSG00000254957	0	9.67923	0	9.67923	-3.41674	1	ENSG00000254957		Pseudogene	chr11:11135482-11137658:+
ENSG00000254983	0	9.67923	0	9.67923	-3.41674	1	ENSG00000254983		lncRNA	chr11:12303533-12308216:+
ENSG00000254438	0	9.67923	0	9.67923	-3.41674	1	LINC02683		lncRNA	chr11:13921450-13924863:-
ENSG00000255401	0	9.67923	0	9.67923	-3.41674	1	ENSG00000255401		Pseudogene	chr11:13488612-13489390:+
ENSG00000290083	0	9.67923	0	9.67923	-3.41674	1	ENSG00000290083		lncRNA	chr11:13276550-13277403:-
ENSG00000148925	0	9.67923	0	9.67923	-3.41674	1	BTBD10		protein_coding	chr11:13388008-13463297:-
ENSG00000197702	0	9.67923	0	9.67923	-3.41674	1	PARVA		protein_coding	chr11:12377563-12535356:+
ENSG00000255462	0	9.67923	0	9.67923	-3.41674	1	ENSG00000255462		lncRNA	chr11:11570084-11573782:+
ENSG00000255411	0	9.67923	0	9.67923	-3.41674	1	LINC02548		lncRNA	chr11:13784017-13848002:+
ENSG00000203258	0	9.67923	0	9.67923	-3.41674	1	ENSG00000203258		lncRNA	chr11:12921186-12922925:-
ENSG00000201856	0	9.67923	0	9.67923	-3.41674	1	RNA5SP331		Pseudogene	chr11:13907484-13907590:-
ENSG00000286959	0	9.67923	0	9.67923	-3.41674	1	ENSG00000286959		lncRNA	chr11:11781971-11811530:-
ENSG00000262655	0	9.67923	0	9.67923	-3.41674	1	SPON1		protein_coding	chr11:13962723-14268133:+
ENSG00000255400	0	9.67923	0	9.67923	-3.41674	1	LINC02989		lncRNA	chr11:12086891-12089441:+
ENSG00000255558	0	9.67923	0	9.67923	-3.41674	1	ENSG00000255558		lncRNA	chr11:13054615-13134839:-
ENSG00000222162	0	9.67923	0	9.67923	-3.41674	1	RN7SKP151		smallRNA	chr11:13353208-13353523:+
ENSG00000255351	0	9.67923	0	9.67923	-3.41674	1	ENSG00000255351		lncRNA	chr11:11352426-11353307:+
ENSG00000050165	0	9.67923	0	9.67923	-3.41674	1	DKK3		protein_coding	chr11:11956207-12009769:-
ENSG00000240454	0	9.67923	0	9.67923	-3.41674	1	RPL39P26		Pseudogene	chr11:13685499-13685656:-
ENSG00000197601	0	9.67923	0	9.67923	-3.41674	1	FAR1		protein_coding	chr11:13668668-13732346:+
ENSG00000224427	0	9.67923	0	9.67923	-3.41674	1	ENSG00000224427		Pseudogene	chr21:32841496-32841811:-
ENSG00000255123	0	9.67923	0	9.67923	-3.41674	1	MTND5P21		Pseudogene	chr11:11239759-11240280:+
ENSG00000255492	0	9.67923	0	9.67923	-3.41674	1	H3P33		Pseudogene	chr11:11856490-11856859:-
ENSG00000255309	0	9.67923	0	9.67923	-3.41674	1	ENSG00000255309		Pseudogene	chr11:11759101-11759433:-
ENSG00000152266	0	9.67923	0	9.67923	-3.41674	1	PTH		protein_coding	chr11:13492054-13496181:-
ENSG00000200685	0	9.67923	0	9.67923	-3.41674	1	Y_RNA		smallRNA	chr11:13686550-13686658:-
ENSG00000133794	0	9.67923	0	9.67923	-3.41674	1	ARNTL	NCGv7	protein_coding	chr11:13276652-13387266:+
ENSG00000252329	0	9.67923	0	9.67923	-3.41674	1	SCARNA16		smallRNA	chr11:12904817-12904988:-
ENSG00000133816	0	9.67923	0	9.67923	-3.41674	1	MICAL2		protein_coding	chr11:12094008-12359144:+
ENSG00000187079	0	9.67923	0	9.67923	-3.41674	1	TEAD1	TAG	protein_coding	chr11:12674421-12944737:+
ENSG00000266645	0	9.67923	0	9.67923	-3.41674	1	MIR4299		smallRNA	chr11:11656651-11656722:-
ENSG00000212365	0	9.67923	0	9.67923	-3.41674	1	RNA5SP332		Pseudogene	chr11:14134986-14135100:+
ENSG00000066336	1.27295	23.3352	1.27295	23.3352	-3.4204	1	SPI1	NCGv7;AC	protein_coding	chr11:47354860-47378547:-
ENSG00000265559	1.27295	23.3352	1.27295	23.3352	-3.4204	1	RN7SL652P		smallRNA	chr11:47557536-47557833:-
ENSG00000265467	1.27295	23.3352	1.27295	23.3352	-3.4204	1	AC090559.1		smallRNA	chr11:47485822-47485913:-
ENSG00000109919	1.27295	23.3352	1.27295	23.3352	-3.4204	1	MTCH2		protein_coding	chr11:47617315-47642607:-
ENSG00000256746	1.27295	23.3352	1.27295	23.3352	-3.4204	1	MADD-AS1		lncRNA	chr11:47270657-47272110:-
ENSG00000243802	1.27295	23.3352	1.27295	23.3352	-3.4204	1	ENSG00000243802		Pseudogene	chr11:47191181-47191542:-
ENSG00000255197	1.27295	23.3352	1.27295	23.3352	-3.4204	1	ENSG00000255197		lncRNA	chr11:47381509-47409369:-
ENSG00000109920	1.27295	23.3352	1.27295	23.3352	-3.4204	1	FNBP4		protein_coding	chr11:47716494-47767443:-
ENSG00000252941	1.27295	23.3352	1.27295	23.3352	-3.4204	1	RNA5SP340		Pseudogene	chr11:47804296-47804402:-
ENSG00000270060	1.27295	23.3352	1.27295	23.3352	-3.4204	1	ENSG00000270060		lncRNA	chr11:47168281-47169563:-
ENSG00000165923	1.27295	23.3352	1.27295	23.3352	-3.4204	1	AGBL2	NCGv7	protein_coding	chr11:47659591-47715389:-
ENSG00000271557	1.27295	23.3352	1.27295	23.3352	-3.4204	1	YPEL5P2		Pseudogene	chr11:47841324-47841682:+
ENSG00000252327	1.27295	23.3352	1.27295	23.3352	-3.4204	1	RNU6-1302P		smallRNA	chr11:47440006-47440066:-
ENSG00000165917	1.27295	23.3352	1.27295	23.3352	-3.4204	1	RAPSN		protein_coding	chr11:47437764-47449143:-
ENSG00000110514	1.27295	23.3352	1.27295	23.3352	-3.4204	1	MADD		protein_coding	chr11:47269161-47330031:+
ENSG00000110536	1.27295	23.3352	1.27295	23.3352	-3.4204	1	PTPMT1		protein_coding	chr11:47565430-47573461:+
ENSG00000252874	1.27295	23.3352	1.27295	23.3352	-3.4204	1	Y_RNA		smallRNA	chr11:47820203-47820292:-
ENSG00000165916	1.27295	23.3352	1.27295	23.3352	-3.4204	1	PSMC3	NCGv7	protein_coding	chr11:47418769-47426473:-
ENSG00000196666	1.27295	23.3352	1.27295	23.3352	-3.4204	1	FAM180B		protein_coding	chr11:47586678-47589194:+
ENSG00000231880	1.27295	23.3352	1.27295	23.3352	-3.4204	1	ENSG00000231880		lncRNA	chr11:47577725-47578277:+
ENSG00000165912	1.27295	23.3352	1.27295	23.3352	-3.4204	1	PACSIN3		protein_coding	chr11:47177522-47186443:-
ENSG00000200376	1.27295	23.3352	1.27295	23.3352	-3.4204	1	RNU5E-10P		smallRNA	chr11:47576471-47576588:-
ENSG00000172247	1.27295	23.3352	1.27295	23.3352	-3.4204	1	C1QTNF4		protein_coding	chr11:47589667-47594411:-
ENSG00000271350	1.27295	23.3352	1.27295	23.3352	-3.4204	1	ENSG00000271350		Pseudogene	chr11:47041027-47041945:-
ENSG00000256897	1.27295	23.3352	1.27295	23.3352	-3.4204	1	ENSG00000256897		lncRNA	chr11:47220218-47221751:-
ENSG00000134571	1.27295	23.3352	1.27295	23.3352	-3.4204	1	MYBPC3		protein_coding	chr11:47331406-47352702:-
ENSG00000265910	1.27295	23.3352	1.27295	23.3352	-3.4204	1	AC090559.2		smallRNA	chr11:47386082-47386182:-
ENSG00000255520	1.27295	23.3352	1.27295	23.3352	-3.4204	1	ENSG00000255520		lncRNA	chr11:47123104-47130801:-
ENSG00000149187	1.27295	23.3352	1.27295	23.3352	-3.4204	1	CELF1	NCGv7	protein_coding	chr11:47465933-47565569:-
ENSG00000200090	1.27295	23.3352	1.27295	23.3352	-3.4204	1	Y_RNA		smallRNA	chr11:47726894-47726992:-
ENSG00000025434	1.27295	23.3352	1.27295	23.3352	-3.4204	1	NR1H3		protein_coding	chr11:47248300-47269033:+
ENSG00000223187	1.27295	23.3352	1.27295	23.3352	-3.4204	1	Y_RNA		smallRNA	chr11:47614898-47614994:-
ENSG00000149182	1.27295	23.3352	1.27295	23.3352	-3.4204	1	ARFGAP2		protein_coding	chr11:47164299-47177125:-
ENSG00000283338	1.27295	23.3352	1.27295	23.3352	-3.4204	1	ENSG00000283338		Pseudogene	chr11:47323983-47324181:+
ENSG00000030066	1.27295	23.3352	1.27295	23.3352	-3.4204	1	NUP160		protein_coding	chr11:47778087-47848555:-
ENSG00000270072	1.27295	23.3352	1.27295	23.3352	-3.4204	1	ENSG00000270072		lncRNA	chr11:47513605-47514889:-
ENSG00000252447	1.27295	23.3352	1.27295	23.3352	-3.4204	1	snoU13		smallRNA	chr11:47727546-47727637:+
ENSG00000213619	1.27295	23.3352	1.27295	23.3352	-3.4204	1	NDUFS3		protein_coding	chr11:47565336-47584562:+
ENSG00000149179	1.27295	23.3352	1.27295	23.3352	-3.4204	1	CSTPP1		protein_coding	chr11:46936689-47164385:+
ENSG00000266540	1.27295	23.3352	1.27295	23.3352	-3.4204	1	RN7SL772P		smallRNA	chr11:47205845-47206121:+
ENSG00000264583	1.27295	23.3352	1.27295	23.3352	-3.4204	1	MIR4487		smallRNA	chr11:47400970-47401042:+
ENSG00000134574	1.27295	23.3352	1.27295	23.3352	-3.4204	1	DDB2	NCGv7;AC	protein_coding	chr11:47214465-47239217:+
ENSG00000123444	1.27295	23.3352	1.27295	23.3352	-3.4204	1	KBTBD4	NCGv7	protein_coding	chr11:47572197-47578976:-
ENSG00000134575	1.27295	23.3352	1.27295	23.3352	-3.4204	1	ACP2		protein_coding	chr11:47239302-47248906:-
ENSG00000165915	1.27295	23.3352	1.27295	23.3352	-3.4204	1	SLC39A13		protein_coding	chr11:47407132-47416496:+
ENSG00000286463	5.04715	63.7779	5.04715	63.7779	-3.42117	1	ENSG00000286463		lncRNA	chr11:114159791-114161166:-
ENSG00000266625	0	9.77927	0	9.77927	-3.43019	1	AC084859.1		smallRNA	chr11:12963640-12963691:+
ENSG00000271543	1.27295	23.5353	1.27295	23.5353	-3.43222	1	ENSG00000271543		Pseudogene	chr11:47796169-47796379:+
ENSG00000254676	5.42681	69.8805	5.42681	69.8805	-3.46322	1	ENSG00000254676		lncRNA	chr11:83180144-83184520:+
ENSG00000255541	5.42681	69.8805	5.42681	69.8805	-3.46322	1	CKS1BP4		Pseudogene	chr11:83209399-83209634:+
ENSG00000255311	5.42681	69.8805	5.42681	69.8805	-3.46322	1	DLG2-AS2		lncRNA	chr11:83643602-83725390:+
ENSG00000269939	5.42681	69.8805	5.42681	69.8805	-3.46322	1	PCF11-AS1		lncRNA	chr11:83185521-83187036:-
ENSG00000246067	5.42681	69.8805	5.42681	69.8805	-3.46322	1	RAB30-DT		lncRNA	chr11:83072052-83107789:+
ENSG00000165494	5.42681	69.8805	5.42681	69.8805	-3.46322	1	PCF11	NCGv7	protein_coding	chr11:83156988-83187451:+
ENSG00000247137	5.42681	69.8805	5.42681	69.8805	-3.46322	1	ANKRD42-DT		lncRNA	chr11:83184491-83193794:-
ENSG00000254522	5.42681	69.8805	5.42681	69.8805	-3.46322	1	ENSG00000254522		Pseudogene	chr11:83040806-83041403:-
ENSG00000250257	5.42681	69.8805	5.42681	69.8805	-3.46322	1	LDHAL6DP		Pseudogene	chr11:83814571-83815263:-
ENSG00000137500	5.42681	69.8805	5.42681	69.8805	-3.46322	1	CCDC90B		protein_coding	chr11:83259081-83286390:-
ENSG00000241020	5.42681	69.8805	5.42681	69.8805	-3.46322	1	RPL32P24		Pseudogene	chr11:83213005-83213404:+
ENSG00000137494	5.42681	69.8805	5.42681	69.8805	-3.46322	1	ANKRD42		protein_coding	chr11:83193712-83260694:+
ENSG00000254551	5.42681	69.8805	5.42681	69.8805	-3.46322	1	ENSG00000254551		lncRNA	chr11:83209431-83213379:-
ENSG00000255234	5.42681	69.8805	5.42681	69.8805	-3.46322	1	CCDC90B-AS1		lncRNA	chr11:83286120-83423516:+
ENSG00000255503	5.42681	69.8805	5.42681	69.8805	-3.46322	1	LINC02951		lncRNA	chr11:83072402-83097196:-
ENSG00000207221	5.42681	69.8805	5.42681	69.8805	-3.46322	1	SNORA70E		smallRNA	chr11:83041464-83041598:-
ENSG00000255051	5.42681	69.8805	5.42681	69.8805	-3.46322	1	BCAS2P1		Pseudogene	chr11:83132056-83134737:+
ENSG00000255010	5.42681	69.8805	5.42681	69.8805	-3.46322	1	COX5BP4		Pseudogene	chr11:83106580-83106961:-
ENSG00000279900	5.42681	69.8805	5.42681	69.8805	-3.46322	1	ENSG00000279900		TEC	chr11:83083687-83084138:+
ENSG00000254965	5.42681	69.8805	5.42681	69.8805	-3.46322	1	C1DP5		Pseudogene	chr11:83111060-83111442:-
ENSG00000254629	5.42681	69.8805	5.42681	69.8805	-3.46322	1	ENSG00000254629		Pseudogene	chr11:83789977-83791578:-
ENSG00000255003	5.42681	69.8805	5.42681	69.8805	-3.46322	1	CYCSP28		Pseudogene	chr11:83328926-83329246:+
ENSG00000228210	0	10.0544	0	10.0544	-3.46655	1	RPL7AP12		Pseudogene	chr20:4590993-4591300:-
ENSG00000264110	5.29281	69.8805	5.29281	69.8805	-3.49361	1	MIR4300		smallRNA	chr11:81890741-81890836:-
ENSG00000255014	5.29281	69.8805	5.29281	69.8805	-3.49361	1	ARL6IP1P3		Pseudogene	chr11:80653429-80653988:-
ENSG00000254437	5.29281	69.8805	5.29281	69.8805	-3.49361	1	ENSG00000254437		Pseudogene	chr11:80957317-80957634:+
ENSG00000270701	5.29281	69.8805	5.29281	69.8805	-3.49361	1	ENSG00000270701		Pseudogene	chr11:81842435-81842669:-
ENSG00000254747	5.29281	69.8805	5.29281	69.8805	-3.49361	1	MTND4LP18		Pseudogene	chr11:81552226-81552516:+
ENSG00000254434	5.29281	69.8805	5.29281	69.8805	-3.49361	1	ENSG00000254434		lncRNA	chr11:80321620-80327911:-
ENSG00000255246	5.29281	69.8805	5.29281	69.8805	-3.49361	1	ENSG00000255246		lncRNA	chr11:82603529-82643445:-
ENSG00000254441	5.29281	69.8805	5.29281	69.8805	-3.49361	1	EIF2S2P6		Pseudogene	chr11:82835509-82837222:+
ENSG00000252592	5.29281	69.8805	5.29281	69.8805	-3.49361	1	SNORD112		smallRNA	chr11:82572009-82572080:-
ENSG00000254511	5.29281	69.8805	5.29281	69.8805	-3.49361	1	ENSG00000254511		lncRNA	chr11:81970994-81987813:+
ENSG00000182103	5.29281	69.8805	5.29281	69.8805	-3.49361	1	FAM181B		protein_coding	chr11:82729940-82733864:-
ENSG00000287912	5.29281	69.8805	5.29281	69.8805	-3.49361	1	ENSG00000287912		lncRNA	chr11:81175201-81449232:+
ENSG00000245832	5.29281	69.8805	5.29281	69.8805	-3.49361	1	MIR4300HG		lncRNA	chr11:81821272-82718299:-
ENSG00000255316	5.29281	69.8805	5.29281	69.8805	-3.49361	1	MTND6P25		Pseudogene	chr11:81555910-81556425:-
ENSG00000254471	5.29281	69.8805	5.29281	69.8805	-3.49361	1	ENSG00000254471		Pseudogene	chr11:79987513-79989630:+
ENSG00000227097	5.29281	69.8805	5.29281	69.8805	-3.49361	1	RPS28P7		Pseudogene	chr11:82689559-82689768:+
ENSG00000255382	5.29281	69.8805	5.29281	69.8805	-3.49361	1	LINC02734		lncRNA	chr11:82781502-82817741:+
ENSG00000200146	5.29281	69.8805	5.29281	69.8805	-3.49361	1	RNU6-544P		smallRNA	chr11:80527960-80528066:+
ENSG00000255178	5.29281	69.8805	5.29281	69.8805	-3.49361	1	LINC02720		lncRNA	chr11:80751200-80762826:-
ENSG00000255063	5.29281	69.8805	5.29281	69.8805	-3.49361	1	RBMXP3		Pseudogene	chr11:82805354-82806509:+
ENSG00000285568	5.29281	69.8805	5.29281	69.8805	-3.49361	1	ENSG00000285568		lncRNA	chr11:81015849-81040236:+
ENSG00000279295	5.29281	69.8805	5.29281	69.8805	-3.49361	1	ENSG00000279295		TEC	chr11:79966805-79968708:+
ENSG00000266550	5.29281	70.0806	5.29281	70.0806	-3.49768	1	AP002958.1		smallRNA	chr11:78973721-78973809:-
ENSG00000211997	5.29281	70.0806	5.29281	70.0806	-3.49768	1	MIR708		smallRNA	chr11:79402022-79402109:-
ENSG00000255345	5.29281	70.0806	5.29281	70.0806	-3.49768	1	ENSG00000255345		lncRNA	chr11:79092848-79098003:+
ENSG00000255209	5.29281	70.0806	5.29281	70.0806	-3.49768	1	ENSG00000255209		lncRNA	chr11:79604967-79612300:-
ENSG00000221551	5.29281	70.0806	5.29281	70.0806	-3.49768	1	AP000478.1		smallRNA	chr11:79692379-79692529:+
ENSG00000149256	5.29281	70.0806	5.29281	70.0806	-3.49768	1	TENM4		protein_coding	chr11:78652829-79441030:-
ENSG00000254563	5.29281	70.0806	5.29281	70.0806	-3.49768	1	ENSG00000254563		lncRNA	chr11:78749250-78756480:+
ENSG00000254885	5.29281	70.0806	5.29281	70.0806	-3.49768	1	ENSG00000254885		lncRNA	chr11:79191558-79193160:+
ENSG00000266570	5.29281	70.0806	5.29281	70.0806	-3.49768	1	MIR5579		smallRNA	chr11:79422169-79422226:-
ENSG00000268681	1.31762	25.3111	1.31762	25.3111	-3.50495	1	COX6CP7		Pseudogene	chr19:49502432-49502639:-
ENSG00000172350	4.57817	62.8775	4.57817	62.8775	-3.51744	1	ABCG4		protein_coding	chr11:119149052-119162653:+
ENSG00000222529	4.57817	62.8775	4.57817	62.8775	-3.51744	1	Y_RNA		smallRNA	chr11:118970498-118970595:+
ENSG00000160703	4.57817	62.8775	4.57817	62.8775	-3.51744	1	NLRX1		protein_coding	chr11:119166568-119184016:+
ENSG00000149428	4.57817	62.8775	4.57817	62.8775	-3.51744	1	HYOU1		protein_coding	chr11:119044188-119057227:-
ENSG00000254428	4.57817	62.8775	4.57817	62.8775	-3.51744	1	ENSG00000254428		lncRNA	chr11:119003742-119004893:-
ENSG00000176302	4.57817	62.8775	4.57817	62.8775	-3.51744	1	FOXR1	NCGv7	protein_coding	chr11:118971712-118981287:+
ENSG00000239726	4.57817	62.8775	4.57817	62.8775	-3.51744	1	RN7SL688P		smallRNA	chr11:118931211-118931475:+
ENSG00000160695	4.57817	62.8775	4.57817	62.8775	-3.51744	1	VPS11		protein_coding	chr11:119067818-119081972:+
ENSG00000256269	4.57817	62.8775	4.57817	62.8775	-3.51744	1	HMBS		protein_coding	chr11:119084866-119093834:+
ENSG00000137700	4.57817	62.8775	4.57817	62.8775	-3.51744	1	SLC37A4		protein_coding	chr11:119023751-119030906:-
ENSG00000271751	4.57817	62.8775	4.57817	62.8775	-3.51744	1	ENSG00000271751		lncRNA	chr11:119065263-119065677:-
ENSG00000188486	4.57817	62.8775	4.57817	62.8775	-3.51744	1	H2AX		protein_coding	chr11:119093874-119095465:-
ENSG00000172375	4.57817	62.8775	4.57817	62.8775	-3.51744	1	C2CD2L		protein_coding	chr11:119102198-119118544:+
ENSG00000186166	4.57817	62.8775	4.57817	62.8775	-3.51744	1	CENATAC		protein_coding	chr11:118998138-119015793:+
ENSG00000255114	4.57817	62.8775	4.57817	62.8775	-3.51744	1	ENSG00000255114		lncRNA	chr11:119044188-119045493:+
ENSG00000254909	4.57817	62.8775	4.57817	62.8775	-3.51744	1	ENSG00000254909		Pseudogene	chr11:119005727-119005934:-
ENSG00000196655	4.57817	62.8775	4.57817	62.8775	-3.51744	1	TRAPPC4		protein_coding	chr11:119018763-119025454:+
ENSG00000172273	4.57817	62.8775	4.57817	62.8775	-3.51744	1	HINFP	NCGv7	protein_coding	chr11:119121580-119136059:+
ENSG00000255121	4.57817	62.8775	4.57817	62.8775	-3.51744	1	CENATAC-DT		lncRNA	chr11:118994824-118998004:-
ENSG00000172269	4.57817	62.8775	4.57817	62.8775	-3.51744	1	DPAGT1		protein_coding	chr11:119096025-119108331:-
ENSG00000240970	4.57817	62.8775	4.57817	62.8775	-3.51744	1	RPL23AP64		Pseudogene	chr11:119003012-119003446:-
ENSG00000118181	4.57817	62.8775	4.57817	62.8775	-3.51744	1	RPS25		protein_coding	chr11:119015712-119018691:-
ENSG00000186174	4.57817	62.8775	4.57817	62.8775	-3.51744	1	BCL9L	NCGv7;AC	protein_coding	chr11:118893875-118925926:-
ENSG00000110375	4.57817	62.8775	4.57817	62.8775	-3.51744	1	UPK2		protein_coding	chr11:118925164-118958559:+
ENSG00000272186	4.57817	62.8775	4.57817	62.8775	-3.51744	1	VPS11-DT		lncRNA	chr11:119067374-119067698:-
ENSG00000266398	4.57817	63.4527	4.57817	63.4527	-3.53038	1	MIR3656		smallRNA	chr11:119018944-119019012:+
ENSG00000242712	4.57817	63.6778	4.57817	63.6778	-3.53541	1	RN7SL529P		smallRNA	chr11:118994334-118994633:+
ENSG00000149591	4.57817	63.7779	4.57817	63.7779	-3.53764	1	TAGLN		protein_coding	chr11:117199370-117207464:+
ENSG00000238625	4.57817	63.7779	4.57817	63.7779	-3.53764	1	snoU13		smallRNA	chr11:116320344-116320445:+
ENSG00000137726	4.57817	63.7779	4.57817	63.7779	-3.53764	1	FXYD6		protein_coding	chr11:117836976-117877486:-
ENSG00000236437	4.57817	63.7779	4.57817	63.7779	-3.53764	1	LINC02151		lncRNA	chr11:116496568-116500650:-
ENSG00000118137	4.57817	63.7779	4.57817	63.7779	-3.53764	1	APOA1		protein_coding	chr11:116835751-116837622:-
ENSG00000149577	4.57817	63.7779	4.57817	63.7779	-3.53764	1	SIDT2		protein_coding	chr11:117178736-117197445:+
ENSG00000137731	4.57817	63.7779	4.57817	63.7779	-3.53764	1	FXYD2		protein_coding	chr11:117800844-117828698:-
ENSG00000239153	4.57817	63.7779	4.57817	63.7779	-3.53764	1	snoU13		smallRNA	chr11:115627082-115627185:-
ENSG00000287238	4.57817	63.7779	4.57817	63.7779	-3.53764	1	ENSG00000287238		lncRNA	chr11:118721104-118729412:-
ENSG00000137634	4.57817	63.7779	4.57817	63.7779	-3.53764	1	NXPE4		protein_coding	chr11:114570591-114595786:-
ENSG00000137747	4.57817	63.7779	4.57817	63.7779	-3.53764	1	TMPRSS13	NCGv7	protein_coding	chr11:117900641-117929459:-
ENSG00000264344	4.57817	63.7779	4.57817	63.7779	-3.53764	1	AP000936.2		smallRNA	chr11:117015430-117015529:-
ENSG00000118094	4.57817	63.7779	4.57817	63.7779	-3.53764	1	TREH	AC	protein_coding	chr11:118657316-118679690:-
ENSG00000234268	4.57817	63.7779	4.57817	63.7779	-3.53764	1	ENSG00000234268		Pseudogene	chr11:117035797-117036051:-
ENSG00000264211	4.57817	63.7779	4.57817	63.7779	-3.53764	1	MIR4492		smallRNA	chr11:118910708-118910787:+
ENSG00000285513	4.57817	63.7779	4.57817	63.7779	-3.53764	1	ENSG00000285513		lncRNA	chr11:116820645-116821541:+
ENSG00000225236	4.57817	63.7779	4.57817	63.7779	-3.53764	1	ENSG00000225236		Pseudogene	chr11:117117794-117119181:-
ENSG00000254528	4.57817	63.7779	4.57817	63.7779	-3.53764	1	FXYD6-AS1		lncRNA	chr11:117833719-117838942:+
ENSG00000238724	4.57817	63.7779	4.57817	63.7779	-3.53764	1	snoU13		smallRNA	chr11:114527129-114527232:+
ENSG00000250699	4.57817	63.7779	4.57817	63.7779	-3.53764	1	ENSG00000250699		lncRNA	chr11:117316362-117328038:-
ENSG00000110244	4.57817	63.7779	4.57817	63.7779	-3.53764	1	APOA4		protein_coding	chr11:116820700-116823304:-
ENSG00000288020	4.57817	63.7779	4.57817	63.7779	-3.53764	1	ENSG00000288020		lncRNA	chr11:115734848-115756926:+
ENSG00000076043	4.57817	63.7779	4.57817	63.7779	-3.53764	1	REXO2		protein_coding	chr11:114439435-114450279:+
ENSG00000254851	4.57817	63.7779	4.57817	63.7779	-3.53764	1	ENSG00000254851		Pseudogene	chr11:117135528-117138582:+
ENSG00000237937	4.57817	63.7779	4.57817	63.7779	-3.53764	1	LINC02702		lncRNA	chr11:116639422-116658295:+
ENSG00000280143	4.57817	63.7779	4.57817	63.7779	-3.53764	1	ENSG00000280143		TEC	chr11:117204967-117210292:+
ENSG00000278376	4.57817	63.7779	4.57817	63.7779	-3.53764	1	ENSG00000278376		lncRNA	chr11:118791202-118793137:+
ENSG00000246100	4.57817	63.7779	4.57817	63.7779	-3.53764	1	LINC00900		lncRNA	chr11:115753889-115760646:-
ENSG00000279586	4.57817	63.7779	4.57817	63.7779	-3.53764	1	ENSG00000279586		TEC	chr11:117611101-117612017:-
ENSG00000186318	4.57817	63.7779	4.57817	63.7779	-3.53764	1	BACE1		protein_coding	chr11:117285232-117316259:-
ENSG00000201535	4.57817	63.7779	4.57817	63.7779	-3.53764	1	Y_RNA		smallRNA	chr11:118836010-118836110:+
ENSG00000137656	4.57817	63.7779	4.57817	63.7779	-3.53764	1	BUD13		protein_coding	chr11:116748170-116772987:-
ENSG00000166741	4.57817	63.7779	4.57817	63.7779	-3.53764	1	NNMT		protein_coding	chr11:114257787-114313536:+
ENSG00000255245	4.57817	63.7779	4.57817	63.7779	-3.53764	1	FXYD6-FXYD2		protein_coding	chr11:117820163-117876667:-
ENSG00000255903	4.57817	63.7779	4.57817	63.7779	-3.53764	1	RPL12P46		Pseudogene	chr11:115578049-115578243:+
ENSG00000255663	4.57817	63.7779	4.57817	63.7779	-3.53764	1	ENSG00000255663		protein_coding	chr11:114400682-114443932:+
ENSG00000260254	4.57817	63.7779	4.57817	63.7779	-3.53764	1	ENSG00000260254		lncRNA	chr11:115638563-115646962:+
ENSG00000207462	4.57817	63.7779	4.57817	63.7779	-3.53764	1	RNU6-376P		smallRNA	chr11:118702342-118702447:+
ENSG00000257067	4.57817	63.7779	4.57817	63.7779	-3.53764	1	LINC02703		lncRNA	chr11:115920248-115943181:+
ENSG00000019144	4.57817	63.7779	4.57817	63.7779	-3.53764	1	PHLDB1		protein_coding	chr11:118606440-118658031:+
ENSG00000270403	4.57817	63.7779	4.57817	63.7779	-3.53764	1	ENSG00000270403		lncRNA	chr11:117668483-117668858:+
ENSG00000076053	4.57817	63.7779	4.57817	63.7779	-3.53764	1	RBM7	NCGv7	protein_coding	chr11:114400030-114414203:+
ENSG00000252992	4.57817	63.7779	4.57817	63.7779	-3.53764	1	SCARNA11		smallRNA	chr11:117263799-117263952:+
ENSG00000180425	4.57817	63.7779	4.57817	63.7779	-3.53764	1	C11orf71		protein_coding	chr11:114391443-114400511:-
ENSG00000256947	4.57817	63.7779	4.57817	63.7779	-3.53764	1	ENSG00000256947		lncRNA	chr11:114210616-114356571:-
ENSG00000235910	4.57817	63.7779	4.57817	63.7779	-3.53764	1	APOA1-AS		lncRNA	chr11:116836117-116856018:+
ENSG00000255982	4.57817	63.7779	4.57817	63.7779	-3.53764	1	NXPE2P1		Pseudogene	chr11:114512706-114513431:-
ENSG00000256195	4.57817	63.7779	4.57817	63.7779	-3.53764	1	ENSG00000256195		lncRNA	chr11:114343052-114396219:-
ENSG00000168092	4.57817	63.7779	4.57817	63.7779	-3.53764	1	PAFAH1B2	AC	protein_coding	chr11:117144284-117176894:+
ENSG00000256533	4.57817	63.7779	4.57817	63.7779	-3.53764	1	ENSG00000256533		Pseudogene	chr11:114453064-114454123:+
ENSG00000254678	4.57817	63.7779	4.57817	63.7779	-3.53764	1	ENSG00000254678		Pseudogene	chr11:117143891-117144191:-
ENSG00000256674	4.57817	63.7779	4.57817	63.7779	-3.53764	1	ENSG00000256674		Pseudogene	chr11:114583253-114584692:+
ENSG00000278768	4.57817	63.7779	4.57817	63.7779	-3.53764	1	BACE1-AS		lncRNA	chr11:117288453-117293578:+
ENSG00000200537	4.57817	63.7779	4.57817	63.7779	-3.53764	1	RNY4P6		smallRNA	chr11:117015897-117015992:+
ENSG00000256717	4.57817	63.7779	4.57817	63.7779	-3.53764	1	LINC02698		lncRNA	chr11:115659658-115843146:+
ENSG00000245869	4.57817	63.7779	4.57817	63.7779	-3.53764	1	ENSG00000245869		lncRNA	chr11:118885841-118887742:-
ENSG00000254844	4.57817	63.7779	4.57817	63.7779	-3.53764	1	ENSG00000254844		lncRNA	chr11:117818443-117821992:+
ENSG00000279818	4.57817	63.7779	4.57817	63.7779	-3.53764	1	ENSG00000279818		TEC	chr11:115731942-115734742:-
ENSG00000255176	4.57817	63.7779	4.57817	63.7779	-3.53764	1	ENSG00000255176		lncRNA	chr11:118636620-118638097:+
ENSG00000204361	4.57817	63.7779	4.57817	63.7779	-3.53764	1	NXPE2		protein_coding	chr11:114678527-114707069:+
ENSG00000255422	4.57817	63.7779	4.57817	63.7779	-3.53764	1	ENSG00000255422		lncRNA	chr11:118700415-118750263:+
ENSG00000255580	4.57817	63.7779	4.57817	63.7779	-3.53764	1	ENSG00000255580		lncRNA	chr11:115363629-115377931:+
ENSG00000109917	4.57817	63.7779	4.57817	63.7779	-3.53764	1	ZPR1		protein_coding	chr11:116773799-116788039:-
ENSG00000167257	4.57817	63.7779	4.57817	63.7779	-3.53764	1	RNF214		protein_coding	chr11:117232625-117286454:+
ENSG00000231865	4.57817	63.7779	4.57817	63.7779	-3.53764	1	SIK3-IT1		lncRNA	chr11:116886046-116890721:-
ENSG00000182985	4.57817	63.7779	4.57817	63.7779	-3.53764	1	CADM1		protein_coding	chr11:115169218-115504957:-
ENSG00000177103	4.57817	63.7779	4.57817	63.7779	-3.53764	1	DSCAML1		protein_coding	chr11:117427772-117817525:-
ENSG00000255599	4.57817	63.7779	4.57817	63.7779	-3.53764	1	ENSG00000255599		lncRNA	chr11:115628065-115629743:+
ENSG00000226645	4.57817	63.7779	4.57817	63.7779	-3.53764	1	BUD13-DT		lncRNA	chr11:116773389-116774205:+
ENSG00000110243	4.57817	63.7779	4.57817	63.7779	-3.53764	1	APOA5		protein_coding	chr11:116789367-116792420:-
ENSG00000256281	4.57817	63.7779	4.57817	63.7779	-3.53764	1	ENSG00000256281		lncRNA	chr11:115532322-115532953:-
ENSG00000110245	4.57817	63.7779	4.57817	63.7779	-3.53764	1	APOC3		protein_coding	chr11:116829706-116833072:+
ENSG00000110274	4.57817	63.7779	4.57817	63.7779	-3.53764	1	CEP164		protein_coding	chr11:117314557-117413266:+
ENSG00000271412	4.57817	63.7779	4.57817	63.7779	-3.53764	1	PRR13P3		Pseudogene	chr11:117336256-117336631:-
ENSG00000279771	4.57817	63.7779	4.57817	63.7779	-3.53764	1	ENSG00000279771		TEC	chr11:115659168-115661417:+
ENSG00000236267	4.57817	63.7779	4.57817	63.7779	-3.53764	1	ENSG00000236267		lncRNA	chr11:116813204-116814003:-
ENSG00000160683	4.57817	63.7779	4.57817	63.7779	-3.53764	1	CXCR5		protein_coding	chr11:118883892-118897787:+
ENSG00000109906	4.57817	63.7779	4.57817	63.7779	-3.53764	1	ZBTB16	NCGv7;AC	protein_coding	chr11:114059041-114256765:+
ENSG00000287897	4.57817	63.7779	4.57817	63.7779	-3.53764	1	ENSG00000287897		lncRNA	chr11:115332529-115333418:-
ENSG00000278945	4.57817	63.7779	4.57817	63.7779	-3.53764	1	ENSG00000278945		TEC	chr11:116609995-116610094:-
ENSG00000254478	4.57817	63.7779	4.57817	63.7779	-3.53764	1	ENSG00000254478		Pseudogene	chr11:118821895-118822084:+
ENSG00000255689	4.57817	63.7779	4.57817	63.7779	-3.53764	1	ENSG00000255689		lncRNA	chr11:115582283-115606307:+
ENSG00000276505	4.57817	63.7779	4.57817	63.7779	-3.53764	1	ENSG00000276505		lncRNA	chr11:117297005-117297328:-
ENSG00000244259	4.57817	63.7779	4.57817	63.7779	-3.53764	1	ENSG00000244259		Pseudogene	chr11:115950196-115950801:-
ENSG00000270204	4.57817	63.7779	4.57817	63.7779	-3.53764	1	ENSG00000270204		Pseudogene	chr11:114517864-114518371:+
ENSG00000256972	4.57817	63.7779	4.57817	63.7779	-3.53764	1	ENSG00000256972		lncRNA	chr11:115333577-115340262:+
ENSG00000095110	4.57817	63.7779	4.57817	63.7779	-3.53764	1	NXPE1		protein_coding	chr11:114518934-114559881:-
ENSG00000257087	4.57817	63.7779	4.57817	63.7779	-3.53764	1	ENSG00000257087		Pseudogene	chr11:115538869-115539384:-
ENSG00000256315	4.57817	63.7779	4.57817	63.7779	-3.53764	1	CADM1-AS1		lncRNA	chr11:115396756-115397658:+
ENSG00000252870	4.57817	63.7779	4.57817	63.7779	-3.53764	1	ACA59		smallRNA	chr11:115128218-115128373:-
ENSG00000255239	4.57817	63.7779	4.57817	63.7779	-3.53764	1	TREHP1		Pseudogene	chr11:118688033-118690599:-
ENSG00000110367	4.57817	63.7779	4.57817	63.7779	-3.53764	1	DDX6	NCGv7;AC	protein_coding	chr11:118747763-118791164:-
ENSG00000254621	4.57817	63.7779	4.57817	63.7779	-3.53764	1	SETP16		Pseudogene	chr11:118833846-118834556:-
ENSG00000160613	4.57817	63.7779	4.57817	63.7779	-3.53764	1	PCSK7	AC	protein_coding	chr11:117204337-117232525:-
ENSG00000224077	4.57817	63.7779	4.57817	63.7779	-3.53764	1	ENSG00000224077		lncRNA	chr11:117098987-117108170:+
ENSG00000160584	4.57817	63.7779	4.57817	63.7779	-3.53764	1	SIK3	NCGv7	protein_coding	chr11:116843402-117098437:-
ENSG00000239600	4.57817	63.7779	4.57817	63.7779	-3.53764	1	ENSG00000239600		Pseudogene	chr11:115951105-115951491:-
ENSG00000205025	1.09429	23.3352	1.09429	23.3352	-3.53851	1	OR5G5P		Pseudogene	chr11:56801856-56802794:-
ENSG00000272987	1.09429	23.3352	1.09429	23.3352	-3.53851	1	OR5AL1		protein_coding	chr11:56412696-56413680:+
ENSG00000214883	1.09429	23.3352	1.09429	23.3352	-3.53851	1	ENSG00000214883		Pseudogene	chr11:50409042-50422316:+
ENSG00000255499	1.09429	23.3352	1.09429	23.3352	-3.53851	1	ENSG00000255499		Pseudogene	chr11:55865709-55865820:+
ENSG00000174982	1.09429	23.3352	1.09429	23.3352	-3.53851	1	OR4S2		protein_coding	chr11:55648327-55652854:+
ENSG00000255493	1.09429	23.3352	1.09429	23.3352	-3.53851	1	OR4A10P		Pseudogene	chr11:55430478-55432370:+
ENSG00000255485	1.09429	23.3352	1.09429	23.3352	-3.53851	1	OR5G4P		Pseudogene	chr11:56790206-56790965:-
ENSG00000255312	1.09429	23.3352	1.09429	23.3352	-3.53851	1	OR4C7P		Pseudogene	chr11:54635036-54635954:+
ENSG00000213593	1.09429	23.3352	1.09429	23.3352	-3.53851	1	TMX2		protein_coding	chr11:57712593-57740973:+
ENSG00000172489	1.09429	23.3352	1.09429	23.3352	-3.53851	1	OR5T3		protein_coding	chr11:56252200-56253222:+
ENSG00000213604	1.09429	23.3352	1.09429	23.3352	-3.53851	1	NAA50P1		Pseudogene	chr11:56205125-56205625:-
ENSG00000186119	1.09429	23.3352	1.09429	23.3352	-3.53851	1	OR5D18		protein_coding	chr11:55819630-55820571:+
ENSG00000274150	1.09429	23.3352	1.09429	23.3352	-3.53851	1	FADS2B		Pseudogene	chr11:56890613-56927885:+
ENSG00000254490	1.09429	23.3352	1.09429	23.3352	-3.53851	1	OR5M7P		Pseudogene	chr11:56500300-56501271:-
ENSG00000254496	1.09429	23.3352	1.09429	23.3352	-3.53851	1	CBX3P8		Pseudogene	chr11:49406190-49406714:+
ENSG00000186124	1.09429	23.3352	1.09429	23.3352	-3.53851	1	OR9M1P		Pseudogene	chr11:55855592-55856512:+
ENSG00000186113	1.09429	23.3352	1.09429	23.3352	-3.53851	1	OR5D14		protein_coding	chr11:55795556-55796500:+
ENSG00000227547	1.09429	23.3352	1.09429	23.3352	-3.53851	1	OR4A2P		Pseudogene	chr11:54667297-54668209:-
ENSG00000255500	1.09429	23.3352	1.09429	23.3352	-3.53851	1	ENSG00000255500		Pseudogene	chr11:50268161-50269273:+
ENSG00000286983	1.09429	23.3352	1.09429	23.3352	-3.53851	1	ENSG00000286983		lncRNA	chr11:50213420-50223969:+
ENSG00000272569	1.09429	23.3352	1.09429	23.3352	-3.53851	1	OR5BL1P		Pseudogene	chr11:58171098-58171721:+
ENSG00000255461	1.09429	23.3352	1.09429	23.3352	-3.53851	1	OR8I1P		Pseudogene	chr11:56296541-56297471:-
ENSG00000255416	1.09429	23.3352	1.09429	23.3352	-3.53851	1	OR10AF1P		Pseudogene	chr11:55948120-55948924:-
ENSG00000288534	1.09429	23.3352	1.09429	23.3352	-3.53851	1	ENSG00000288534		protein_coding	chr11:57712582-57818431:+
ENSG00000237610	1.09429	23.3352	1.09429	23.3352	-3.53851	1	OR4C50P		Pseudogene	chr11:54591479-54592408:-
ENSG00000255349	1.09429	23.3352	1.09429	23.3352	-3.53851	1	OR4A7P		Pseudogene	chr11:54692449-54693358:-
ENSG00000109991	1.09429	23.3352	1.09429	23.3352	-3.53851	1	P2RX3		protein_coding	chr11:57338352-57372396:+
ENSG00000255333	1.09429	23.3352	1.09429	23.3352	-3.53851	1	ENSG00000255333		Pseudogene	chr11:58354004-58354499:-
ENSG00000255466	1.09429	23.3352	1.09429	23.3352	-3.53851	1	OR5AL2P		Pseudogene	chr11:56393729-56394648:+
ENSG00000255532	1.09429	23.3352	1.09429	23.3352	-3.53851	1	ENSG00000255532		Pseudogene	chr11:49305714-49379488:+
ENSG00000174937	1.09429	23.3352	1.09429	23.3352	-3.53851	1	OR5M3		protein_coding	chr11:56469274-56473352:-
ENSG00000174957	1.09429	23.3352	1.09429	23.3352	-3.53851	1	OR5J2		protein_coding	chr11:56176618-56177556:+
ENSG00000255560	1.09429	23.3352	1.09429	23.3352	-3.53851	1	OR4R2P		Pseudogene	chr11:54657119-54657715:+
ENSG00000280204	1.09429	23.3352	1.09429	23.3352	-3.53851	1	OR1S1		protein_coding	chr11:58212720-58216084:+
ENSG00000255550	1.09429	23.3352	1.09429	23.3352	-3.53851	1	ENSG00000255550		Pseudogene	chr11:49854080-49859402:-
ENSG00000255543	1.09429	23.3352	1.09429	23.3352	-3.53851	1	ENSG00000255543		Pseudogene	chr11:55267408-55267636:+
ENSG00000230416	1.09429	23.3352	1.09429	23.3352	-3.53851	1	OR5M4P		Pseudogene	chr11:56448668-56449592:+
ENSG00000254524	1.09429	23.3352	1.09429	23.3352	-3.53851	1	OR8I4P		Pseudogene	chr11:56097244-56097384:-
ENSG00000254603	1.09429	23.3352	1.09429	23.3352	-3.53851	1	OR5M6P		Pseudogene	chr11:56512235-56513171:-
ENSG00000214880	1.09429	23.3352	1.09429	23.3352	-3.53851	1	OR7E5P		Pseudogene	chr11:55979398-55980103:-
ENSG00000254663	1.09429	23.3352	1.09429	23.3352	-3.53851	1	OR4A11P		Pseudogene	chr11:55318560-55319465:+
ENSG00000181927	1.09429	23.3352	1.09429	23.3352	-3.53851	1	OR4P4		protein_coding	chr11:55635113-55640309:+
ENSG00000181903	1.09429	23.3352	1.09429	23.3352	-3.53851	1	OR4C6		protein_coding	chr11:55662201-55666195:+
ENSG00000254722	1.09429	23.3352	1.09429	23.3352	-3.53851	1	FAM8A2P		Pseudogene	chr11:56331347-56332488:-
ENSG00000254723	1.09429	23.3352	1.09429	23.3352	-3.53851	1	OR4A12P		Pseudogene	chr11:55325756-55326673:+
ENSG00000254660	1.09429	23.3352	1.09429	23.3352	-3.53851	1	ENSG00000254660		Pseudogene	chr11:56509573-56510195:+
ENSG00000254408	1.09429	23.3352	1.09429	23.3352	-3.53851	1	OR4A1P		Pseudogene	chr11:49898267-49899186:-
ENSG00000254658	1.09429	23.3352	1.09429	23.3352	-3.53851	1	OR8J2		protein_coding	chr11:56208985-56215222:-
ENSG00000181950	1.09429	23.3352	1.09429	23.3352	-3.53851	1	OR4A13P		Pseudogene	chr11:55466771-55467712:+
ENSG00000227806	1.09429	23.3352	1.09429	23.3352	-3.53851	1	OR5W1P		Pseudogene	chr11:55903341-55904278:-
ENSG00000221954	1.09429	23.3352	1.09429	23.3352	-3.53851	1	OR4C12		protein_coding	chr11:49981473-49982535:-
ENSG00000254576	1.09429	23.3352	1.09429	23.3352	-3.53851	1	OR4C1P		Pseudogene	chr11:55509729-55510665:+
ENSG00000254589	1.09429	23.3352	1.09429	23.3352	-3.53851	1	EIF4A2P3		Pseudogene	chr11:58242043-58243097:-
ENSG00000185926	1.09429	23.3352	1.09429	23.3352	-3.53851	1	OR4C46		protein_coding	chr11:54603068-54603997:+
ENSG00000254601	1.09429	23.3352	1.09429	23.3352	-3.53851	1	CYCSP26		Pseudogene	chr11:58005386-58005705:+
ENSG00000181939	1.09429	23.3352	1.09429	23.3352	-3.53851	1	OR4C15	NCGv7	protein_coding	chr11:55554307-55555419:+
ENSG00000254662	1.09429	23.3352	1.09429	23.3352	-3.53851	1	ENSG00000254662		lncRNA	chr11:57325603-57327958:+
ENSG00000181943	1.09429	23.3352	1.09429	23.3352	-3.53851	1	OR4A21P		Pseudogene	chr11:55491205-55492148:+
ENSG00000290411	1.09429	23.3352	1.09429	23.3352	-3.53851	1	ENSG00000290411		lncRNA	chr11:55850347-55858547:+
ENSG00000254472	1.09429	23.3352	1.09429	23.3352	-3.53851	1	OR4A49P		Pseudogene	chr11:49915013-49915644:-
ENSG00000182365	1.09429	23.3352	1.09429	23.3352	-3.53851	1	OR5F2P		Pseudogene	chr11:56015017-56015957:-
ENSG00000254411	1.09429	23.3352	1.09429	23.3352	-3.53851	1	ENSG00000254411		Pseudogene	chr11:56495760-56496412:+
ENSG00000167822	1.09429	23.3352	1.09429	23.3352	-3.53851	1	OR8J3		protein_coding	chr11:56134721-56140201:-
ENSG00000290412	1.09429	23.3352	1.09429	23.3352	-3.53851	1	ENSG00000290412		lncRNA	chr11:50307681-50361706:+
ENSG00000167825	1.09429	23.3352	1.09429	23.3352	-3.53851	1	OR5I1		protein_coding	chr11:55935456-55936400:-
ENSG00000290405	1.09429	23.3352	1.09429	23.3352	-3.53851	1	ENSG00000290405		lncRNA	chr11:55506635-55511169:+
ENSG00000254547	1.09429	23.3352	1.09429	23.3352	-3.53851	1	ENSG00000254547		Pseudogene	chr11:55867569-55874537:-
ENSG00000290402	1.09429	23.3352	1.09429	23.3352	-3.53851	1	ENSG00000290402		lncRNA	chr11:49366071-49379669:+
ENSG00000290401	1.09429	23.3352	1.09429	23.3352	-3.53851	1	GRM5P1		lncRNA	chr11:49558546-49810419:+
ENSG00000254457	1.09429	23.3352	1.09429	23.3352	-3.53851	1	OR5D2P		Pseudogene	chr11:55714799-55715727:+
ENSG00000166007	1.09429	23.3352	1.09429	23.3352	-3.53851	1	TRIM51HP		Pseudogene	chr11:55291883-55298270:-
ENSG00000254464	1.09429	23.3352	1.09429	23.3352	-3.53851	1	OR4A3P		Pseudogene	chr11:54662579-54663449:-
ENSG00000214872	1.09429	23.3352	1.09429	23.3352	-3.53851	1	SMTNL1		protein_coding	chr11:57537595-57550272:+
ENSG00000272676	1.09429	23.3352	1.09429	23.3352	-3.53851	1	OR5AO1P		Pseudogene	chr11:57045091-57045390:+
ENSG00000258817	1.09429	23.3352	1.09429	23.3352	-3.53851	1	OR4C13		protein_coding	chr11:49952391-49953419:+
ENSG00000288177	1.09429	23.3352	1.09429	23.3352	-3.53851	1	ENSG00000288177		lncRNA	chr11:49852096-49884421:+
ENSG00000255431	1.09429	23.3352	1.09429	23.3352	-3.53851	1	OR5B19P		Pseudogene	chr11:58343737-58344664:-
ENSG00000255217	1.09429	23.3352	1.09429	23.3352	-3.53851	1	OR5J7P		Pseudogene	chr11:56165500-56165921:+
ENSG00000255214	1.09429	23.3352	1.09429	23.3352	-3.53851	1	ENSG00000255214		Pseudogene	chr11:49871826-49874067:-
ENSG00000180475	1.09429	23.3352	1.09429	23.3352	-3.53851	1	OR10Q1		protein_coding	chr11:58227882-58228918:-
ENSG00000272900	1.09429	23.3352	1.09429	23.3352	-3.53851	1	OR10Q2P		Pseudogene	chr11:58291826-58292765:-
ENSG00000255266	1.09429	23.3352	1.09429	23.3352	-3.53851	1	ENSG00000255266		Pseudogene	chr11:57870322-57870571:-
ENSG00000255204	1.09429	23.3352	1.09429	23.3352	-3.53851	1	ENSG00000255204		Pseudogene	chr11:55863932-55881243:+
ENSG00000134817	1.09429	23.3352	1.09429	23.3352	-3.53851	1	APLNR	NCGv7	protein_coding	chr11:57233577-57237250:-
ENSG00000134809	1.09429	23.3352	1.09429	23.3352	-3.53851	1	TIMM10		protein_coding	chr11:57528464-57530803:-
ENSG00000255199	1.09429	23.3352	1.09429	23.3352	-3.53851	1	GTF2IP11		Pseudogene	chr11:50100892-50102898:-
ENSG00000255196	1.09429	23.3352	1.09429	23.3352	-3.53851	1	OR4A17P		Pseudogene	chr11:55444435-55445338:+
ENSG00000255190	1.09429	23.3352	1.09429	23.3352	-3.53851	1	TRIM51DP		Pseudogene	chr11:49874945-49876638:+
ENSG00000255172	1.09429	23.3352	1.09429	23.3352	-3.53851	1	OR5AM1P		Pseudogene	chr11:56619779-56620810:-
ENSG00000255283	1.09429	23.3352	1.09429	23.3352	-3.53851	1	ENSG00000255283		Pseudogene	chr11:55279447-55284749:-
ENSG00000255140	1.09429	23.3352	1.09429	23.3352	-3.53851	1	OR5BN2P		Pseudogene	chr11:56116639-56117256:-
ENSG00000205035	1.09429	23.3352	1.09429	23.3352	-3.53851	1	GRM5P1		Pseudogene	chr11:49560818-49810417:+
ENSG00000255218	1.09429	23.3352	1.09429	23.3352	-3.53851	1	OR5BC1P		Pseudogene	chr11:58317637-58318375:-
ENSG00000279395	1.09429	23.3352	1.09429	23.3352	-3.53851	1	OR5L1		protein_coding	chr11:55811367-55812476:+
ENSG00000255146	1.09429	23.3352	1.09429	23.3352	-3.53851	1	ENSG00000255146		lncRNA	chr11:58044110-58060138:-
ENSG00000213592	1.09429	23.3352	1.09429	23.3352	-3.53851	1	PPIAP42		Pseudogene	chr11:57718044-57718530:-
ENSG00000255111	1.09429	23.3352	1.09429	23.3352	-3.53851	1	ENSG00000255111		Pseudogene	chr11:49892262-49893777:-
ENSG00000205029	1.09429	23.3352	1.09429	23.3352	-3.53851	1	OR5D16		protein_coding	chr11:55838752-55839738:+
ENSG00000255303	1.09429	23.3352	1.09429	23.3352	-3.53851	1	OR5BA1P		Pseudogene	chr11:57866298-57867279:-
ENSG00000236919	1.09429	23.3352	1.09429	23.3352	-3.53851	1	PHKG1P3		Pseudogene	chr11:50246554-50247761:-
ENSG00000205030	1.09429	23.3352	1.09429	23.3352	-3.53851	1	OR5L2		protein_coding	chr11:55827219-55828154:+
ENSG00000180714	1.09429	23.3352	1.09429	23.3352	-3.53851	1	OR5AZ1P		Pseudogene	chr11:57917297-57918239:-
ENSG00000286704	1.09429	23.3352	1.09429	23.3352	-3.53851	1	ENSG00000286704		Pseudogene	chr11:56750330-56750435:-
ENSG00000255223	1.09429	23.3352	1.09429	23.3352	-3.53851	1	OR5M11		protein_coding	chr11:56542340-56543257:-
ENSG00000255110	1.09429	23.3352	1.09429	23.3352	-3.53851	1	ENSG00000255110		Pseudogene	chr11:55279949-55280289:+
ENSG00000255301	1.09429	23.3352	1.09429	23.3352	-3.53851	1	ENSG00000255301		lncRNA	chr11:57476493-57477534:-
ENSG00000255134	1.09429	23.3352	1.09429	23.3352	-3.53851	1	OR8K2P		Pseudogene	chr11:56335142-56336068:+
ENSG00000255131	1.09429	23.3352	1.09429	23.3352	-3.53851	1	OR9L1P		Pseudogene	chr11:58077348-58078603:-
ENSG00000255294	1.09429	23.3352	1.09429	23.3352	-3.53851	1	OR4A50P		Pseudogene	chr11:55475943-55478512:+
ENSG00000236541	1.09429	23.3352	1.09429	23.3352	-3.53851	1	VN2R9P		Pseudogene	chr11:58040708-58041660:-
ENSG00000174970	1.09429	23.3352	1.09429	23.3352	-3.53851	1	OR10AG1		protein_coding	chr11:55965755-55969945:-
ENSG00000134802	1.09429	23.3352	1.09429	23.3352	-3.53851	1	SLC43A3		protein_coding	chr11:57406954-57427580:-
ENSG00000208009	1.09429	23.3352	1.09429	23.3352	-3.53851	1	MIR130A		smallRNA	chr11:57641198-57641286:+
ENSG00000200817	1.09429	23.3352	1.09429	23.3352	-3.53851	1	RNU6-899P		smallRNA	chr11:58026706-58026812:-
ENSG00000172464	1.09429	23.3352	1.09429	23.3352	-3.53851	1	OR5AP2		protein_coding	chr11:56641489-56642439:-
ENSG00000172459	1.09429	23.3352	1.09429	23.3352	-3.53851	1	OR5AR1		protein_coding	chr11:56663686-56664618:+
ENSG00000233499	1.09429	23.3352	1.09429	23.3352	-3.53851	1	OR5B1P		Pseudogene	chr11:58365836-58366763:-
ENSG00000172457	1.09429	23.3352	1.09429	23.3352	-3.53851	1	OR9G4		protein_coding	chr11:56741223-56748697:-
ENSG00000172409	1.09429	23.3352	1.09429	23.3352	-3.53851	1	CLP1		protein_coding	chr11:57648188-57661865:+
ENSG00000172377	1.09429	23.3352	1.09429	23.3352	-3.53851	1	OR9I1		protein_coding	chr11:58116742-58125530:-
ENSG00000233436	1.09429	23.3352	1.09429	23.3352	-3.53851	1	BTBD18		protein_coding	chr11:57743514-57752675:-
ENSG00000279051	1.09429	23.3352	1.09429	23.3352	-3.53851	1	OR6Q1		protein_coding	chr11:58030953-58031906:+
ENSG00000238041	1.09429	23.3352	1.09429	23.3352	-3.53851	1	TMEM230P2		Pseudogene	chr11:56690465-56690723:+
ENSG00000272685	1.09429	23.3352	1.09429	23.3352	-3.53851	1	OR9I3P		Pseudogene	chr11:58108720-58109661:-
ENSG00000279514	1.09429	23.3352	1.09429	23.3352	-3.53851	1	OR4C16		protein_coding	chr11:55572128-55573060:+
ENSG00000255442	1.09429	23.3352	1.09429	23.3352	-3.53851	1	ENSG00000255442		Pseudogene	chr11:50170156-50190441:+
ENSG00000280314	1.09429	23.3352	1.09429	23.3352	-3.53851	1	OR8K3		protein_coding	chr11:56315144-56320639:+
ENSG00000255433	1.09429	23.3352	1.09429	23.3352	-3.53851	1	LINC02735		lncRNA	chr11:56848478-56878078:+
ENSG00000172199	1.09429	23.3352	1.09429	23.3352	-3.53851	1	OR8U1		protein_coding	chr11:56375624-56376553:+
ENSG00000172487	1.09429	23.3352	1.09429	23.3352	-3.53851	1	OR8J1		protein_coding	chr11:56360215-56361288:+
ENSG00000238692	1.09429	23.3352	1.09429	23.3352	-3.53851	1	snoU13		smallRNA	chr11:57328859-57328961:-
ENSG00000174914	1.09429	23.3352	1.09429	23.3352	-3.53851	1	OR9G1	NCGv7	protein_coding	chr11:56699095-56703884:+
ENSG00000172154	1.09429	23.3352	1.09429	23.3352	-3.53851	1	OR8I2		protein_coding	chr11:56093308-56094240:+
ENSG00000241356	1.09429	23.3352	1.09429	23.3352	-3.53851	1	OR5G3		protein_coding	chr11:56819573-56820516:-
ENSG00000279961	1.09429	23.3352	1.09429	23.3352	-3.53851	1	OR8U3		protein_coding	chr11:56417258-56418232:-
ENSG00000242208	1.09429	23.3352	1.09429	23.3352	-3.53851	1	RPL5P29		Pseudogene	chr11:56357328-56358221:+
ENSG00000211450	1.09429	23.3352	1.09429	23.3352	-3.53851	1	SELENOH		protein_coding	chr11:57741491-57743554:+
ENSG00000123447	1.09429	23.3352	1.09429	23.3352	-3.53851	1	TYRL		Pseudogene	chr11:49405091-49415789:-
ENSG00000232511	1.09429	23.3352	1.09429	23.3352	-3.53851	1	OR2AH1P		Pseudogene	chr11:56669017-56669944:-
ENSG00000240371	1.09429	23.3352	1.09429	23.3352	-3.53851	1	RPS4XP13		Pseudogene	chr11:57576292-57577080:-
ENSG00000172188	1.09429	23.3352	1.09429	23.3352	-3.53851	1	OR4C11		protein_coding	chr11:55602360-55607645:-
ENSG00000233301	1.09429	23.3352	1.09429	23.3352	-3.53851	1	OR4C14P		Pseudogene	chr11:55537002-55537924:+
ENSG00000279761	1.09429	23.3352	1.09429	23.3352	-3.53851	1	OR5D13		protein_coding	chr11:55773438-55774382:+
ENSG00000287538	1.09429	23.3352	1.09429	23.3352	-3.53851	1	ENSG00000287538		lncRNA	chr11:50184250-50208794:+
ENSG00000172772	1.09429	23.3352	1.09429	23.3352	-3.53851	1	OR10W1		protein_coding	chr11:58266792-58268260:-
ENSG00000124900	1.09429	23.3352	1.09429	23.3352	-3.53851	1	TRIM51	NCGv7	protein_coding	chr11:55883297-55891810:+
ENSG00000254602	1.09429	23.3352	1.09429	23.3352	-3.53851	1	MIR130AHG		lncRNA	chr11:57638024-57652790:+
ENSG00000254518	1.09429	23.3352	1.09429	23.3352	-3.53851	1	LINC02750		lncRNA	chr11:50298579-50304656:+
ENSG00000254825	1.09429	23.3352	1.09429	23.3352	-3.53851	1	OR9G2P		Pseudogene	chr11:56751023-56751902:-
ENSG00000255019	1.09429	23.3352	1.09429	23.3352	-3.53851	1	OR5D15P		Pseudogene	chr11:55786964-55787905:+
ENSG00000188439	1.09429	23.3352	1.09429	23.3352	-3.53851	1	OR4P1P		Pseudogene	chr11:55683239-55684374:+
ENSG00000283307	1.09429	23.3352	1.09429	23.3352	-3.53851	1	OR5AK4P		Pseudogene	chr11:57037534-57038436:+
ENSG00000225538	1.09429	23.3352	1.09429	23.3352	-3.53851	1	OR5BE1P		Pseudogene	chr11:56082801-56083739:+
ENSG00000186513	1.09429	23.3352	1.09429	23.3352	-3.53851	1	OR9Q2		protein_coding	chr11:58189070-58194053:+
ENSG00000186509	1.09429	23.3352	1.09429	23.3352	-3.53851	1	OR9Q1		protein_coding	chr11:58023881-58181616:+
ENSG00000186508	1.09429	23.3352	1.09429	23.3352	-3.53851	1	OR9I2P		Pseudogene	chr11:58144495-58145397:+
ENSG00000225997	1.09429	23.3352	1.09429	23.3352	-3.53851	1	OR4A8		protein_coding	chr11:54682876-54683820:-
ENSG00000254732	1.09429	23.3352	1.09429	23.3352	-3.53851	1	ENSG00000254732		protein_coding	chr11:57741779-57804771:+
ENSG00000186907	1.09429	23.3352	1.09429	23.3352	-3.53851	1	RTN4RL2		protein_coding	chr11:57460528-57477534:+
ENSG00000181273	1.09429	23.3352	1.09429	23.3352	-3.53851	1	OR5AK2		protein_coding	chr11:56988914-56989843:+
ENSG00000254891	1.09429	23.3352	1.09429	23.3352	-3.53851	1	OR4A9P		Pseudogene	chr11:55388529-55389472:+
ENSG00000255012	1.09429	23.3352	1.09429	23.3352	-3.53851	1	OR5M1		protein_coding	chr11:56609236-56614874:-
ENSG00000197786	1.09429	23.3352	1.09429	23.3352	-3.53851	1	OR5B17	NCGv7	protein_coding	chr11:58358124-58359069:-
ENSG00000263546	1.09429	23.3352	1.09429	23.3352	-3.53851	1	AP002517.1		smallRNA	chr11:56637987-56638073:+
ENSG00000181718	1.09429	23.3352	1.09429	23.3352	-3.53851	1	OR5T2		protein_coding	chr11:56231282-56234255:-
ENSG00000181282	1.09429	23.3352	1.09429	23.3352	-3.53851	1	OR5AK3P		protein_coding	chr11:56971050-56971979:+
ENSG00000254979	1.09429	23.3352	1.09429	23.3352	-3.53851	1	ENSG00000254979		protein_coding	chr11:57387365-57424059:-
ENSG00000266018	1.09429	23.3352	1.09429	23.3352	-3.53851	1	AP000781.1		smallRNA	chr11:57359722-57359821:+
ENSG00000291108	1.09429	23.3352	1.09429	23.3352	-3.53851	1	SEPTIN7P11		lncRNA	chr11:50258255-50298499:-
ENSG00000226268	1.09429	23.3352	1.09429	23.3352	-3.53851	1	ENSG00000226268		Pseudogene	chr11:49433480-49434438:-
ENSG00000150261	1.09429	23.3352	1.09429	23.3352	-3.53851	1	OR8K1	NCGv7	protein_coding	chr11:56346039-56346998:+
ENSG00000252070	1.09429	23.3352	1.09429	23.3352	-3.53851	1	RNA5SP341		Pseudogene	chr11:57450183-57450299:+
ENSG00000166793	1.09429	23.3352	1.09429	23.3352	-3.53851	1	YPEL4		protein_coding	chr11:57645087-57649944:-
ENSG00000251995	1.09429	23.3352	1.09429	23.3352	-3.53851	1	Y_RNA		smallRNA	chr11:57510559-57510644:+
ENSG00000290744	1.09429	23.3352	1.09429	23.3352	-3.53851	1	ENSG00000290744		lncRNA	chr11:56049785-56055730:+
ENSG00000156587	1.09429	23.3352	1.09429	23.3352	-3.53851	1	UBE2L6		protein_coding	chr11:57551656-57568284:-
ENSG00000156575	1.09429	23.3352	1.09429	23.3352	-3.53851	1	PRG3		protein_coding	chr11:57376769-57381150:-
ENSG00000150269	1.09429	23.3352	1.09429	23.3352	-3.53851	1	OR5M9		protein_coding	chr11:56462469-56463401:-
ENSG00000150244	1.09429	23.3352	1.09429	23.3352	-3.53851	1	TRIM48	NCGv7	protein_coding	chr11:55262155-55271114:+
ENSG00000184741	1.09429	23.3352	1.09429	23.3352	-3.53851	1	OR5AQ1P		Pseudogene	chr11:56054377-56055303:+
ENSG00000149150	1.09429	23.3352	1.09429	23.3352	-3.53851	1	SLC43A1		protein_coding	chr11:57484534-57515780:-
ENSG00000149136	1.09429	23.3352	1.09429	23.3352	-3.53851	1	SSRP1		protein_coding	chr11:57325986-57335892:-
ENSG00000149133	1.09429	23.3352	1.09429	23.3352	-3.53851	1	OR5F1		protein_coding	chr11:55993681-55994625:-
ENSG00000149131	1.09429	23.3352	1.09429	23.3352	-3.53851	1	SERPING1	NCGv7	protein_coding	chr11:57597387-57619171:+
ENSG00000149115	1.09429	23.3352	1.09429	23.3352	-3.53851	1	TNKS1BP1		protein_coding	chr11:57299638-57324952:-
ENSG00000255096	1.09429	23.3352	1.09429	23.3352	-3.53851	1	OR5B10P		Pseudogene	chr11:58348989-58349630:-
ENSG00000264637	1.09429	23.3352	1.09429	23.3352	-3.53851	1	AC110283.1		smallRNA	chr11:54855185-54855270:-
ENSG00000254804	1.09429	23.3352	1.09429	23.3352	-3.53851	1	ENSG00000254804		lncRNA	chr11:55684141-55686160:-
ENSG00000254903	1.09429	23.3352	1.09429	23.3352	-3.53851	1	OR8L1P		Pseudogene	chr11:56381635-56382589:+
ENSG00000166693	1.09429	23.3352	1.09429	23.3352	-3.53851	1	OR5M13P		Pseudogene	chr11:56597426-56598362:-
ENSG00000197866	1.09429	23.3352	1.09429	23.3352	-3.53851	1	OR5M12P		Pseudogene	chr11:56628932-56629860:+
ENSG00000181837	1.09429	23.3352	1.09429	23.3352	-3.53851	1	OR5D17P		Pseudogene	chr11:55754977-55755957:+
ENSG00000255083	1.09429	23.3352	1.09429	23.3352	-3.53851	1	OR5AK1P		Pseudogene	chr11:57018100-57019021:+
ENSG00000254752	1.09429	23.3352	1.09429	23.3352	-3.53851	1	OR5M2P		Pseudogene	chr11:56479492-56480427:-
ENSG00000254749	1.09429	23.3352	1.09429	23.3352	-3.53851	1	OR5BD1P		Pseudogene	chr11:57945598-57946414:-
ENSG00000181693	1.09429	23.3352	1.09429	23.3352	-3.53851	1	OR8H1		protein_coding	chr11:56288462-56292254:-
ENSG00000198561	1.09429	23.3352	1.09429	23.3352	-3.53851	1	CTNND1	NCGv7	protein_coding	chr11:57753243-57819546:+
ENSG00000254953	1.09429	23.3352	1.09429	23.3352	-3.53851	1	ENSG00000254953		Pseudogene	chr11:56736316-56736462:-
ENSG00000221840	1.09429	23.3352	1.09429	23.3352	-3.53851	1	OR4A5		protein_coding	chr11:54706831-54707901:-
ENSG00000255078	1.09429	23.3352	1.09429	23.3352	-3.53851	1	OR4A6P		Pseudogene	chr11:54724846-54725815:-
ENSG00000254940	1.09429	23.3352	1.09429	23.3352	-3.53851	1	OR4A19P		Pseudogene	chr11:49920312-49921414:-
ENSG00000181698	1.09429	23.3352	1.09429	23.3352	-3.53851	1	OR5T1		protein_coding	chr11:56274154-56276819:+
ENSG00000273255	1.09429	23.3352	1.09429	23.3352	-3.53851	1	OR5BP1P		Pseudogene	chr11:57055587-57056132:+
ENSG00000254769	1.09429	23.3352	1.09429	23.3352	-3.53851	1	OR4A4P		Pseudogene	chr11:54659666-54660595:-
ENSG00000273228	1.09429	23.3352	1.09429	23.3352	-3.53851	1	OR5BQ1P		Pseudogene	chr11:57029408-57029722:+
ENSG00000254795	1.09429	23.3352	1.09429	23.3352	-3.53851	1	OR5AP1P		Pseudogene	chr11:56633164-56634103:-
ENSG00000255077	1.09429	23.3352	1.09429	23.3352	-3.53851	1	OR4X7P		Pseudogene	chr11:55411526-55411717:+
ENSG00000230213	1.09429	23.3352	1.09429	23.3352	-3.53851	1	OR8V1P		Pseudogene	chr11:56188379-56189251:-
ENSG00000181325	1.09429	23.3352	1.09429	23.3352	-3.53851	1	OR9G3P		Pseudogene	chr11:56740179-56741096:+
ENSG00000254800	1.09429	23.3352	1.09429	23.3352	-3.53851	1	ENSG00000254800		Pseudogene	chr11:49882999-49884093:+
ENSG00000254848	1.09429	23.3352	1.09429	23.3352	-3.53851	1	OR5BN1P		Pseudogene	chr11:56132666-56133494:-
ENSG00000185701	1.09429	23.3352	1.09429	23.3352	-3.53851	1	OR5M5P		Pseudogene	chr11:56526568-56527503:-
ENSG00000254807	1.09429	23.3352	1.09429	23.3352	-3.53851	1	OR10AK1P		Pseudogene	chr11:55957216-55957630:-
ENSG00000255042	1.09429	23.3352	1.09429	23.3352	-3.53851	1	SEPTIN7P11		Pseudogene	chr11:50284949-50295334:-
ENSG00000181752	1.09429	23.3352	1.09429	23.3352	-3.53851	1	OR8K5	NCGv7	protein_coding	chr11:56159394-56160317:-
ENSG00000181761	1.09429	23.3352	1.09429	23.3352	-3.53851	1	OR8H3		protein_coding	chr11:56122373-56123311:+
ENSG00000197887	1.09429	23.3352	1.09429	23.3352	-3.53851	1	OR1S2		protein_coding	chr11:58203204-58204142:-
ENSG00000254834	1.09429	23.3352	1.09429	23.3352	-3.53851	1	OR5M10		protein_coding	chr11:56576736-56577787:-
ENSG00000181371	1.09429	23.3352	1.09429	23.3352	-3.53851	1	OR5M8		protein_coding	chr11:56490435-56491370:-
ENSG00000254840	1.09429	23.3352	1.09429	23.3352	-3.53851	1	ENSG00000254840		Pseudogene	chr11:50315414-50315597:+
ENSG00000255001	1.09429	23.3352	1.09429	23.3352	-3.53851	1	ENSG00000255001		Pseudogene	chr11:50290749-50290933:+
ENSG00000254841	1.09429	23.3352	1.09429	23.3352	-3.53851	1	OR4V1P		Pseudogene	chr11:55673536-55674675:+
ENSG00000181296	1.09429	23.3352	1.09429	23.3352	-3.53851	1	OR5G1P		Pseudogene	chr11:56775261-56776206:-
ENSG00000254828	1.09429	23.3352	1.09429	23.3352	-3.53851	1	ENSG00000254828		Pseudogene	chr11:55302290-55305060:-
ENSG00000181785	1.09429	23.3352	1.09429	23.3352	-3.53851	1	OR5AS1		protein_coding	chr11:56027654-56038191:+
ENSG00000254853	1.09429	23.3352	1.09429	23.3352	-3.53851	1	ENSG00000254853		Pseudogene	chr11:58072378-58075438:-
ENSG00000181780	1.09429	23.3352	1.09429	23.3352	-3.53851	1	OR5J1P		Pseudogene	chr11:56071111-56072049:+
ENSG00000181767	1.09429	23.3352	1.09429	23.3352	-3.53851	1	OR8H2		protein_coding	chr11:56103687-56107658:+
ENSG00000186886	1.09429	23.3352	1.09429	23.3352	-3.53851	1	OR5D3P		protein_coding	chr11:55723776-55729621:+
ENSG00000254947	1.09429	23.3352	1.09429	23.3352	-3.53851	1	OR8K4P		Pseudogene	chr11:56142516-56143387:-
ENSG00000183908	1.09429	23.3352	1.09429	23.3352	-3.53851	1	LRRC55	NCGv7	protein_coding	chr11:57181747-57191717:+
ENSG00000290745	1.09429	23.3352	1.09429	23.3352	-3.53851	1	ENSG00000290745		lncRNA	chr11:56082801-56084840:+
ENSG00000186652	1.09429	23.3352	1.09429	23.3352	-3.53851	1	PRG2		protein_coding	chr11:57386780-57390650:-
ENSG00000222998	1.09429	23.3352	1.09429	23.3352	-3.53851	1	RN7SKP259		smallRNA	chr11:57451690-57452022:+
ENSG00000290753	1.09429	23.3352	1.09429	23.3352	-3.53851	1	ENSG00000290753		lncRNA	chr11:56476287-56484839:-
ENSG00000284732	1.09429	23.3352	1.09429	23.3352	-3.53851	1	ENSG00000284732		protein_coding	chr11:56459221-56473352:-
ENSG00000290752	1.09429	23.3352	1.09429	23.3352	-3.53851	1	ENSG00000290752		lncRNA	chr11:56667545-56674664:-
ENSG00000187612	1.09429	23.3352	1.09429	23.3352	-3.53851	1	OR5W2		protein_coding	chr11:55913650-55914582:-
ENSG00000290417	1.09429	23.3352	1.09429	23.3352	-3.53851	1	ENSG00000290417		lncRNA	chr11:55295406-55298232:-
ENSG00000181958	1.09429	23.3352	1.09429	23.3352	-3.53851	1	OR4A15		protein_coding	chr11:55367974-55368918:+
ENSG00000181961	1.09429	23.3352	1.09429	23.3352	-3.53851	1	OR4A16		protein_coding	chr11:55343201-55344187:+
ENSG00000290749	1.09429	23.3352	1.09429	23.3352	-3.53851	1	ENSG00000290749		lncRNA	chr11:56802076-56820422:-
ENSG00000254637	1.09429	23.3352	1.09429	23.3352	-3.53851	1	OR4A18P		Pseudogene	chr11:49917391-49918478:-
ENSG00000156599	1.09429	23.3352	1.09429	23.3352	-3.53851	1	ZDHHC5		protein_coding	chr11:57667747-57701182:+
ENSG00000254624	1.09429	23.3352	1.09429	23.3352	-3.53851	1	OR4R3P		Pseudogene	chr11:49923049-49923886:+
ENSG00000290827	1.09429	23.3352	1.09429	23.3352	-3.53851	1	ENSG00000290827		lncRNA	chr11:57861948-57873588:-
ENSG00000156603	1.09429	23.3352	1.09429	23.3352	-3.53851	1	MED19		protein_coding	chr11:57703710-57712221:-
ENSG00000254992	4.57817	65.2785	4.57817	65.2785	-3.57068	1	ENSG00000254992		Pseudogene	chr11:118322789-118323083:-
ENSG00000255163	4.57817	65.2785	4.57817	65.2785	-3.57068	1	HSPE1P18		Pseudogene	chr11:118208932-118209211:-
ENSG00000149573	4.57817	65.2785	4.57817	65.2785	-3.57068	1	MPZL2		protein_coding	chr11:118253416-118264536:-
ENSG00000160593	4.57817	65.2785	4.57817	65.2785	-3.57068	1	JAML		protein_coding	chr11:118193725-118225094:-
ENSG00000149575	4.57817	65.2785	4.57817	65.2785	-3.57068	1	SCN2B		protein_coding	chr11:118162806-118176639:-
ENSG00000272075	4.57817	65.2785	4.57817	65.2785	-3.57068	1	Metazoa_SRP		smallRNA	chr11:118067237-118067537:+
ENSG00000255435	4.57817	65.2785	4.57817	65.2785	-3.57068	1	TTC36-AS1		lncRNA	chr11:118510273-118531094:-
ENSG00000255384	4.57817	65.2785	4.57817	65.2785	-3.57068	1	ENSG00000255384		lncRNA	chr11:118433121-118435206:-
ENSG00000263889	4.57817	65.2785	4.57817	65.2785	-3.57068	1	RN7SL86P		smallRNA	chr11:118430408-118430704:+
ENSG00000280032	4.57817	65.2785	4.57817	65.2785	-3.57068	1	ENSG00000280032		TEC	chr11:118264593-118266817:+
ENSG00000110344	4.57817	65.2785	4.57817	65.2785	-3.57068	1	UBE4A		protein_coding	chr11:118359600-118399211:+
ENSG00000095139	4.57817	65.2785	4.57817	65.2785	-3.57068	1	ARCN1		protein_coding	chr11:118572390-118603033:+
ENSG00000110324	4.57817	65.2785	4.57817	65.2785	-3.57068	1	IL10RA		protein_coding	chr11:117986370-118003037:+
ENSG00000255274	4.57817	65.2785	4.57817	65.2785	-3.57068	1	SMIM35		protein_coding	chr11:118003634-118088299:-
ENSG00000160588	4.57817	65.2785	4.57817	65.2785	-3.57068	1	MPZL3		protein_coding	chr11:118226690-118252365:-
ENSG00000269944	4.57817	65.2785	4.57817	65.2785	-3.57068	1	ENSG00000269944		lncRNA	chr11:118415977-118416521:+
ENSG00000167283	4.57817	65.2785	4.57817	65.2785	-3.57068	1	ATP5MG		protein_coding	chr11:118401346-118433278:+
ENSG00000149582	4.57817	65.2785	4.57817	65.2785	-3.57068	1	TMEM25		protein_coding	chr11:118531041-118547280:+
ENSG00000243431	4.57817	65.2785	4.57817	65.2785	-3.57068	1	RPL5P30		Pseudogene	chr11:118560690-118561580:+
ENSG00000172425	4.57817	65.2785	4.57817	65.2785	-3.57068	1	TTC36		protein_coding	chr11:118527472-118531197:+
ENSG00000254873	4.57817	65.2785	4.57817	65.2785	-3.57068	1	ENSG00000254873		lncRNA	chr11:118397095-118401895:-
ENSG00000118096	4.57817	65.2785	4.57817	65.2785	-3.57068	1	IFT46		protein_coding	chr11:118544528-118572970:-
ENSG00000285827	4.57817	65.2785	4.57817	65.2785	-3.57068	1	ENSG00000285827		protein_coding	chr11:118401602-118482737:+
ENSG00000137648	4.57817	65.2785	4.57817	65.2785	-3.57068	1	TMPRSS4	NCGv7	protein_coding	chr11:118077012-118121890:+
ENSG00000167286	4.57817	65.2785	4.57817	65.2785	-3.57068	1	CD3D		protein_coding	chr11:118339075-118342705:-
ENSG00000177098	4.57817	65.2785	4.57817	65.2785	-3.57068	1	SCN4B		protein_coding	chr11:118133377-118152888:-
ENSG00000118058	4.57817	65.2785	4.57817	65.2785	-3.57068	1	KMT2A	NCGv7;AC	protein_coding	chr11:118436456-118526832:+
ENSG00000160654	4.57817	65.2785	4.57817	65.2785	-3.57068	1	CD3G	NCGv7	protein_coding	chr11:118344344-118355161:+
ENSG00000198851	4.57817	65.2785	4.57817	65.2785	-3.57068	1	CD3E		protein_coding	chr11:118304730-118316175:+
ENSG00000265973	1.09429	23.8854	1.09429	23.8854	-3.57077	1	ENSG00000265973		Pseudogene	chr11:49843488-49846533:-
ENSG00000219061	1.09429	23.8854	1.09429	23.8854	-3.57077	1	TRIM51FP		Pseudogene	chr11:49833140-49839320:-
ENSG00000255268	1.09429	23.8854	1.09429	23.8854	-3.57077	1	ENSG00000255268		Pseudogene	chr11:49824839-49826724:-
ENSG00000254487	1.09429	23.8854	1.09429	23.8854	-3.57077	1	ENSG00000254487		Pseudogene	chr11:49817778-49825553:+
ENSG00000165490	4.95782	69.8805	4.95782	69.8805	-3.57253	1	DDIAS		protein_coding	chr11:82899975-82958277:+
ENSG00000254698	4.95782	69.8805	4.95782	69.8805	-3.57253	1	ENSG00000254698		lncRNA	chr11:82963681-83039115:-
ENSG00000242279	4.95782	69.8805	4.95782	69.8805	-3.57253	1	RPL7AP54		Pseudogene	chr11:82957423-82958216:+
ENSG00000137502	4.95782	69.8805	4.95782	69.8805	-3.57253	1	RAB30		protein_coding	chr11:82973133-83071923:-
ENSG00000137509	4.95782	69.8805	4.95782	69.8805	-3.57253	1	PRCP		protein_coding	chr11:82822936-82970584:-
ENSG00000222249	4.28785	62.8775	4.28785	62.8775	-3.59455	1	RNU6-262P		smallRNA	chr11:119289562-119289677:-
ENSG00000248712	4.28785	62.8775	4.28785	62.8775	-3.59455	1	CCDC153		protein_coding	chr11:119190250-119196769:-
ENSG00000172367	4.28785	62.8775	4.28785	62.8775	-3.59455	1	PDZD3		protein_coding	chr11:119185457-119190223:+
ENSG00000255498	0.982632	23.3352	0.982632	23.3352	-3.61756	1	ENSG00000255498		lncRNA	chr11:45905941-45906461:-
ENSG00000255006	3.72953	59.426	3.72953	59.426	-3.6754	1	ELOCP22		Pseudogene	chr11:120619934-120620267:-
ENSG00000196914	3.72953	59.426	3.72953	59.426	-3.6754	1	ARHGEF12	NCGv7;AC	protein_coding	chr11:120336413-120489937:+
ENSG00000181264	3.72953	59.426	3.72953	59.426	-3.6754	1	TLCD5		protein_coding	chr11:120325296-120333686:+
ENSG00000255216	3.72953	59.426	3.72953	59.426	-3.6754	1	ENSG00000255216		lncRNA	chr11:120008044-120013620:-
ENSG00000254863	3.72953	59.426	3.72953	59.426	-3.6754	1	LINC02744		lncRNA	chr11:119987952-119995037:-
ENSG00000259541	3.72953	59.426	3.72953	59.426	-3.6754	1	ENSG00000259541		lncRNA	chr11:120249759-120265932:-
ENSG00000184232	3.72953	59.426	3.72953	59.426	-3.6754	1	OAF		protein_coding	chr11:120211032-120230334:+
ENSG00000176984	3.72953	59.426	3.72953	59.426	-3.6754	1	ENSG00000176984		lncRNA	chr11:120168977-120171679:+
ENSG00000286992	3.72953	59.426	3.72953	59.426	-3.6754	1	ENSG00000286992		lncRNA	chr11:119975745-120039822:+
ENSG00000137699	3.72953	59.426	3.72953	59.426	-3.6754	1	TRIM29		protein_coding	chr11:120111286-120185529:-
ENSG00000137709	3.72953	59.426	3.72953	59.426	-3.6754	1	POU2F3		protein_coding	chr11:120236640-120319945:+
ENSG00000286731	3.72953	59.426	3.72953	59.426	-3.6754	1	ENSG00000286731		lncRNA	chr11:120026753-120028341:+
ENSG00000178301	5.29281	82.386	5.29281	82.386	-3.72803	1	AQP11		protein_coding	chr11:77589391-77610356:+
ENSG00000151364	5.29281	82.386	5.29281	82.386	-3.72803	1	KCTD14		protein_coding	chr11:78015715-78046191:-
ENSG00000137513	5.29281	82.386	5.29281	82.386	-3.72803	1	NARS2		protein_coding	chr11:78435620-78575194:-
ENSG00000241782	5.29281	82.386	5.29281	82.386	-3.72803	1	ENSG00000241782		Pseudogene	chr11:77868722-77869195:-
ENSG00000254829	5.29281	82.386	5.29281	82.386	-3.72803	1	ENSG00000254829		lncRNA	chr11:78015715-78016495:+
ENSG00000227376	5.29281	82.386	5.29281	82.386	-3.72803	1	FTH1P16		Pseudogene	chr11:77734475-77735026:-
ENSG00000224829	5.29281	82.386	5.29281	82.386	-3.72803	1	TOMM20P1		Pseudogene	chr11:77313606-77314032:+
ENSG00000149269	5.29281	82.386	5.29281	82.386	-3.72803	1	PAK1	DriverDBv3;AC	protein_coding	chr11:77322017-77474635:-
ENSG00000149262	5.29281	82.386	5.29281	82.386	-3.72803	1	INTS4	NCGv7;AC	protein_coding	chr11:77874418-77994715:-
ENSG00000149260	5.29281	82.386	5.29281	82.386	-3.72803	1	CAPN5	DriverDBv3	protein_coding	chr11:77066961-77126155:+
ENSG00000033327	5.29281	82.386	5.29281	82.386	-3.72803	1	GAB2	DriverDBv3;AC	protein_coding	chr11:78215293-78418348:-
ENSG00000288393	5.29281	82.386	5.29281	82.386	-3.72803	1	ZNF75CP		Pseudogene	chr11:78384059-78385739:+
ENSG00000288538	5.29281	82.386	5.29281	82.386	-3.72803	1	ENSG00000288538		lncRNA	chr11:78223815-78225909:+
ENSG00000288853	5.29281	82.386	5.29281	82.386	-3.72803	1	ENSG00000288853		lncRNA	chr11:78314796-78319236:+
ENSG00000188997	5.29281	82.386	5.29281	82.386	-3.72803	1	KCTD21		protein_coding	chr11:78171249-78188626:-
ENSG00000238880	5.29281	82.386	5.29281	82.386	-3.72803	1	RNU7-59P		smallRNA	chr11:77566934-77566994:-
ENSG00000254550	5.29281	82.386	5.29281	82.386	-3.72803	1	OMP	DriverDBv3	protein_coding	chr11:77102840-77103331:+
ENSG00000254697	5.29281	82.386	5.29281	82.386	-3.72803	1	COPS8P3		Pseudogene	chr11:78581675-78582156:+
ENSG00000254691	5.29281	82.386	5.29281	82.386	-3.72803	1	ENSG00000254691		lncRNA	chr11:77850604-77851511:+
ENSG00000254420	5.29281	82.386	5.29281	82.386	-3.72803	1	ENSG00000254420		lncRNA	chr11:78324758-78444049:+
ENSG00000246174	5.29281	82.386	5.29281	82.386	-3.72803	1	KCTD21-AS1		lncRNA	chr11:78139756-78175323:+
ENSG00000255409	5.29281	82.386	5.29281	82.386	-3.72803	1	RSF1-IT1		lncRNA	chr11:77738680-77739568:-
ENSG00000268635	5.29281	82.386	5.29281	82.386	-3.72803	1	ENSG00000268635		lncRNA	chr11:77473371-77477030:+
ENSG00000178795	5.29281	82.386	5.29281	82.386	-3.72803	1	GDPD4		protein_coding	chr11:77216558-77301687:-
ENSG00000252494	5.29281	82.386	5.29281	82.386	-3.72803	1	RNU6-126P		smallRNA	chr11:78133420-78133522:-
ENSG00000271767	5.29281	82.386	5.29281	82.386	-3.72803	1	AP002789.1		smallRNA	chr11:77595111-77595179:-
ENSG00000254649	5.29281	82.386	5.29281	82.386	-3.72803	1	ENSG00000254649		lncRNA	chr11:78388061-78392405:+
ENSG00000255084	5.29281	82.386	5.29281	82.386	-3.72803	1	ENSG00000255084		lncRNA	chr11:78533176-78558565:+
ENSG00000255115	5.29281	82.386	5.29281	82.386	-3.72803	1	ENSG00000255115		Pseudogene	chr11:77914990-77915275:-
ENSG00000254675	5.29281	82.386	5.29281	82.386	-3.72803	1	ENSG00000254675		lncRNA	chr11:78022933-78023721:+
ENSG00000159063	5.29281	82.386	5.29281	82.386	-3.72803	1	ALG8	DriverDBv3	protein_coding	chr11:78095244-78139660:-
ENSG00000118369	5.29281	82.386	5.29281	82.386	-3.72803	1	USP35	DriverDBv3	protein_coding	chr11:78188812-78215232:+
ENSG00000255449	5.29281	82.386	5.29281	82.386	-3.72803	1	ENSG00000255449		lncRNA	chr11:77866412-77870091:-
ENSG00000048649	5.29281	82.386	5.29281	82.386	-3.72803	1	RSF1	AC	protein_coding	chr11:77660009-77820869:-
ENSG00000074201	5.29281	82.386	5.29281	82.386	-3.72803	1	CLNS1A		protein_coding	chr11:77514936-77637794:-
ENSG00000251323	5.29281	82.386	5.29281	82.386	-3.72803	1	LINC02728		lncRNA	chr11:78423982-78429836:-
ENSG00000151365	5.29281	82.386	5.29281	82.386	-3.72803	1	THRSP		protein_coding	chr11:78063861-78068351:+
ENSG00000151366	5.29281	82.386	5.29281	82.386	-3.72803	1	NDUFC2	DriverDBv3	protein_coding	chr11:78068297-78079862:-
ENSG00000087884	5.29281	82.386	5.29281	82.386	-3.72803	1	AAMDC	DriverDBv3	protein_coding	chr11:77821109-77918432:+
ENSG00000254985	5.29281	82.386	5.29281	82.386	-3.72803	1	RSF1-IT2		lncRNA	chr11:77717712-77718411:-
ENSG00000219529	5.29281	82.386	5.29281	82.386	-3.72803	1	ENSG00000219529		Pseudogene	chr11:77813319-77813676:-
ENSG00000254459	5.29281	82.386	5.29281	82.386	-3.72803	1	ENSG00000254459		lncRNA	chr11:77829654-77872262:-
ENSG00000252033	5.29281	82.386	5.29281	82.386	-3.72803	1	RNU6-311P		smallRNA	chr11:78579255-78579356:-
ENSG00000206816	5.29281	82.386	5.29281	82.386	-3.72803	1	Y_RNA		smallRNA	chr11:77691650-77691751:+
ENSG00000259112	5.29281	82.386	5.29281	82.386	-3.72803	1	NDUFC2-KCTD14		protein_coding	chr11:78016971-78079865:-
ENSG00000137474	5.29281	82.386	5.29281	82.386	-3.72803	1	MYO7A		protein_coding	chr11:77128246-77215241:+
ENSG00000263978	0	12.3304	0	12.3304	-3.73665	1	MIR4499		smallRNA	chr13:20433778-20433846:-
ENSG00000154096	3.72953	62.8775	3.72953	62.8775	-3.75554	1	THY1		protein_coding	chr11:119415476-119424985:-
ENSG00000254590	3.72953	62.8775	3.72953	62.8775	-3.75554	1	ENSG00000254590		Pseudogene	chr11:119402792-119404088:+
ENSG00000287545	3.72953	62.8775	3.72953	62.8775	-3.75554	1	ENSG00000287545		lncRNA	chr11:119832966-119867682:+
ENSG00000076706	3.72953	62.8775	3.72953	62.8775	-3.75554	1	MCAM		protein_coding	chr11:119308529-119321521:-
ENSG00000288047	3.72953	62.8775	3.72953	62.8775	-3.75554	1	ENSG00000288047		lncRNA	chr11:119892700-119939998:+
ENSG00000110395	3.72953	62.8775	3.72953	62.8775	-3.75554	1	CBL	NCGv7;AC	protein_coding	chr11:119206298-119313926:+
ENSG00000255247	3.72953	62.8775	3.72953	62.8775	-3.75554	1	NECTIN1-AS1		lncRNA	chr11:119709920-119713925:+
ENSG00000254854	3.72953	62.8775	3.72953	62.8775	-3.75554	1	NECTIN1-DT		lncRNA	chr11:119729583-119739623:+
ENSG00000263873	3.72953	62.8775	3.72953	62.8775	-3.75554	1	THY1-AS1		lncRNA	chr11:119417951-119419114:+
ENSG00000036672	3.72953	62.8775	3.72953	62.8775	-3.75554	1	USP2		protein_coding	chr11:119355215-119381711:-
ENSG00000254892	3.72953	62.8775	3.72953	62.8775	-3.75554	1	ENSG00000254892		Pseudogene	chr11:119403963-119404227:-
ENSG00000245385	3.72953	62.8775	3.72953	62.8775	-3.75554	1	ENSG00000245385		lncRNA	chr11:119336249-119337309:-
ENSG00000223953	3.72953	62.8775	3.72953	62.8775	-3.75554	1	C1QTNF5		protein_coding	chr11:119338942-119340940:-
ENSG00000110400	3.72953	62.8775	3.72953	62.8775	-3.75554	1	NECTIN1		protein_coding	chr11:119623408-119729200:-
ENSG00000230716	3.72953	62.8775	3.72953	62.8775	-3.75554	1	KRT8P7		Pseudogene	chr11:119602875-119604306:-
ENSG00000173456	3.72953	62.8775	3.72953	62.8775	-3.75554	1	RNF26	NCGv7	protein_coding	chr11:119334527-119337309:+
ENSG00000254406	3.72953	62.8775	3.72953	62.8775	-3.75554	1	ENSG00000254406		Pseudogene	chr11:119821304-119822129:-
ENSG00000235718	3.72953	62.8775	3.72953	62.8775	-3.75554	1	MFRP		protein_coding	chr11:119338942-119346705:-
ENSG00000255377	3.72953	62.8775	3.72953	62.8775	-3.75554	1	DUXAP5		Pseudogene	chr11:119444991-119445519:-
ENSG00000289553	3.72953	62.8775	3.72953	62.8775	-3.75554	1	ENSG00000289553		lncRNA	chr11:119584444-119586125:+
ENSG00000252119	3.72953	62.8775	3.72953	62.8775	-3.75554	1	ACA64		smallRNA	chr11:119323293-119323409:-
ENSG00000245248	3.72953	62.8775	3.72953	62.8775	-3.75554	1	USP2-AS1		lncRNA	chr11:119356467-119659284:+
ENSG00000255113	0.759306	23.3352	0.759306	23.3352	-3.78997	1	OR4A48P		Pseudogene	chr11:48492026-48492416:+
ENSG00000184789	0.759306	23.3352	0.759306	23.3352	-3.78997	1	OR4C10P		Pseudogene	chr11:48432217-48433147:-
ENSG00000176547	0.759306	23.3352	0.759306	23.3352	-3.78997	1	OR4C3		protein_coding	chr11:48324920-48325955:+
ENSG00000254832	0.759306	23.3352	0.759306	23.3352	-3.78997	1	OR4A40P		Pseudogene	chr11:48512273-48513220:+
ENSG00000254801	0.759306	23.3352	0.759306	23.3352	-3.78997	1	ENSG00000254801		Pseudogene	chr11:49070752-49071000:-
ENSG00000254879	0.759306	23.3352	0.759306	23.3352	-3.78997	1	PTPRJ-AS1		lncRNA	chr11:48014406-48015855:-
ENSG00000176540	0.759306	23.3352	0.759306	23.3352	-3.78997	1	OR4C5	NCGv7	protein_coding	chr11:48365485-48366465:-
ENSG00000213607	0.759306	23.3352	0.759306	23.3352	-3.78997	1	OR4A45P		Pseudogene	chr11:48579436-48580336:+
ENSG00000214891	0.759306	23.3352	0.759306	23.3352	-3.78997	1	TRIM64C		protein_coding	chr11:49053714-49059112:-
ENSG00000229361	0.759306	23.3352	0.759306	23.3352	-3.78997	1	UBTFL7		Pseudogene	chr11:49081907-49083097:+
ENSG00000149177	0.759306	23.3352	0.759306	23.3352	-3.78997	1	PTPRJ		protein_coding	chr11:47980425-48170839:+
ENSG00000182565	0.759306	23.3352	0.759306	23.3352	-3.78997	1	OR4C2P		Pseudogene	chr11:48420210-48421273:+
ENSG00000255215	0.759306	23.3352	0.759306	23.3352	-3.78997	1	OR4R1P		Pseudogene	chr11:48486363-48486825:-
ENSG00000255297	0.759306	23.3352	0.759306	23.3352	-3.78997	1	OR4A41P		Pseudogene	chr11:48589760-48590687:+
ENSG00000176555	0.759306	23.3352	0.759306	23.3352	-3.78997	1	OR4S1		protein_coding	chr11:48306223-48307152:+
ENSG00000255534	0.759306	23.3352	0.759306	23.3352	-3.78997	1	OR4A43P		Pseudogene	chr11:48526064-48526971:+
ENSG00000254674	0.759306	23.3352	0.759306	23.3352	-3.78997	1	OR4A42P		Pseudogene	chr11:48610063-48611000:+
ENSG00000255053	0.759306	23.3352	0.759306	23.3352	-3.78997	1	OR4A44P		Pseudogene	chr11:48627546-48628493:+
ENSG00000237388	0.759306	23.3352	0.759306	23.3352	-3.78997	1	OR4A47		protein_coding	chr11:48488793-48489722:+
ENSG00000254920	0.759306	23.3352	0.759306	23.3352	-3.78997	1	ENSG00000254920		Pseudogene	chr11:48893256-48898703:+
ENSG00000255452	0.759306	23.3352	0.759306	23.3352	-3.78997	1	ENSG00000255452		Pseudogene	chr11:49092404-49092767:+
ENSG00000254764	0.759306	23.3352	0.759306	23.3352	-3.78997	1	TRIM53CP		Pseudogene	chr11:48985868-48991881:-
ENSG00000205044	0.759306	23.3352	0.759306	23.3352	-3.78997	1	ENSG00000205044		Pseudogene	chr11:49010179-49015894:-
ENSG00000182053	0.759306	23.3352	0.759306	23.3352	-3.78997	1	TRIM49B		protein_coding	chr11:49027501-49038451:+
ENSG00000263693	0.759306	23.3352	0.759306	23.3352	-3.78997	1	MIR3161		smallRNA	chr11:48096782-48096858:+
ENSG00000254993	0.759306	23.3352	0.759306	23.3352	-3.78997	1	TRIM77BP		Pseudogene	chr11:49117010-49124570:-
ENSG00000175619	0.759306	23.3352	0.759306	23.3352	-3.78997	1	OR4B1		protein_coding	chr11:48216810-48217739:+
ENSG00000254925	0.759306	23.3352	0.759306	23.3352	-3.78997	1	OR4C9P		Pseudogene	chr11:48464053-48464977:-
ENSG00000172208	0.759306	23.3352	0.759306	23.3352	-3.78997	1	OR4X2		protein_coding	chr11:48245104-48246015:+
ENSG00000254567	0.759306	23.3352	0.759306	23.3352	-3.78997	1	UBTFL9		Pseudogene	chr11:49133653-49134800:-
ENSG00000220948	0.759306	23.3352	0.759306	23.3352	-3.78997	1	TRIM51G		protein_coding	chr11:48975498-48983885:-
ENSG00000254780	0.759306	23.3352	0.759306	23.3352	-3.78997	1	ENSG00000254780		Pseudogene	chr11:47905323-47905607:-
ENSG00000176567	0.759306	23.3352	0.759306	23.3352	-3.78997	1	OR4X1		protein_coding	chr11:48263861-48264778:+
ENSG00000255338	0.759306	23.3352	0.759306	23.3352	-3.78997	1	ENSG00000255338		Pseudogene	chr11:49110756-49111220:+
ENSG00000254412	0.759306	23.3352	0.759306	23.3352	-3.78997	1	ENSG00000254412		Pseudogene	chr11:49098163-49101168:-
ENSG00000255551	0.759306	23.3352	0.759306	23.3352	-3.78997	1	ENSG00000255551		Pseudogene	chr11:48880111-48885237:+
ENSG00000255304	0.759306	23.3352	0.759306	23.3352	-3.78997	1	OR4A46P		Pseudogene	chr11:48496348-48497280:+
ENSG00000197161	0.759306	23.3352	0.759306	23.3352	-3.78997	1	OR4C4P		Pseudogene	chr11:48345351-48352447:-
ENSG00000288434	0.759306	23.3352	0.759306	23.3352	-3.78997	1	ENSG00000288434		Pseudogene	chr11:49048271-49050159:-
ENSG00000254728	0.759306	23.3352	0.759306	23.3352	-3.78997	1	ENSG00000254728		Pseudogene	chr11:48881723-48902181:-
ENSG00000291248	0.759306	23.3352	0.759306	23.3352	-3.78997	1	ENSG00000291248		lncRNA	chr11:49015484-49018589:-
ENSG00000254517	0.759306	23.3352	0.759306	23.3352	-3.78997	1	ENSG00000254517		Pseudogene	chr11:48959928-48961810:+
ENSG00000086205	0.759306	23.3352	0.759306	23.3352	-3.78997	1	FOLH1	NCGv7	protein_coding	chr11:49145092-49208638:-
ENSG00000255514	0.759306	23.3352	0.759306	23.3352	-3.78997	1	OR4B2P		Pseudogene	chr11:48227429-48228310:+
ENSG00000255527	0.759306	23.3352	0.759306	23.3352	-3.78997	1	ENSG00000255527		Pseudogene	chr11:48907103-48908946:+
ENSG00000290992	0.759306	23.3352	0.759306	23.3352	-3.78997	1	ENSG00000290992		lncRNA	chr11:49009959-49012164:-
ENSG00000249910	0.759306	23.3352	0.759306	23.3352	-3.78997	1	TRIM51CP		Pseudogene	chr11:48945694-48951895:+
ENSG00000163950	0.0893302	15.0316	0.0893302	15.0316	-3.8794	1	SLBP	DriverDBv3	protein_coding	chr4:1692731-1712344:-
ENSG00000013810	0.0893302	15.0316	0.0893302	15.0316	-3.8794	1	TACC3		protein_coding	chr4:1712858-1745171:+
ENSG00000206738	0.0893302	15.0316	0.0893302	15.0316	-3.8794	1	Y_RNA		smallRNA	chr4:2615124-2615224:-
ENSG00000185049	0.0893302	15.0316	0.0893302	15.0316	-3.8794	1	NELFA		protein_coding	chr4:1982717-2041903:-
ENSG00000123933	0.0893302	15.0316	0.0893302	15.0316	-3.8794	1	MXD4		protein_coding	chr4:2247432-2262109:-
ENSG00000185818	0.0893302	15.0316	0.0893302	15.0316	-3.8794	1	NAT8L	NCGv7	protein_coding	chr4:2059327-2069089:+
ENSG00000250623	0.0893302	15.0316	0.0893302	15.0316	-3.8794	1	ENSG00000250623		lncRNA	chr4:2139673-2141058:+
ENSG00000249006	0.0893302	15.0316	0.0893302	15.0316	-3.8794	1	ENSG00000249006		Pseudogene	chr4:2088718-2090617:-
ENSG00000130997	0.0893302	15.0316	0.0893302	15.0316	-3.8794	1	POLN		protein_coding	chr4:2071918-2242121:-
ENSG00000068078	0.0893302	15.0316	0.0893302	15.0316	-3.8794	1	FGFR3	NCGv7;AC	protein_coding	chr4:1793293-1808872:+
ENSG00000206113	0.0893302	15.0316	0.0893302	15.0316	-3.8794	1	CFAP99		protein_coding	chr4:2418974-2462942:+
ENSG00000214367	0.0893302	15.0316	0.0893302	15.0316	-3.8794	1	HAUS3		protein_coding	chr4:2227464-2242133:-
ENSG00000248399	0.0893302	15.0316	0.0893302	15.0316	-3.8794	1	ENSG00000248399		lncRNA	chr4:2463797-2464124:+
ENSG00000063978	0.0893302	15.0316	0.0893302	15.0316	-3.8794	1	RNF4	NCGv7	protein_coding	chr4:2462220-2515857:+
ENSG00000270195	0.0893302	15.0316	0.0893302	15.0316	-3.8794	1	RP11-572O17.1		lncRNA	chr4:1712821-1713622:+
ENSG00000183504	0.0893302	15.0316	0.0893302	15.0316	-3.8794	1	AL132868.1		Pseudogene	chr4:1960041-1960386:-
ENSG00000251148	0.0893302	15.0316	0.0893302	15.0316	-3.8794	1	ENSG00000251148		lncRNA	chr4:2295584-2319089:+
ENSG00000248155	0.0893302	15.0316	0.0893302	15.0316	-3.8794	1	ENSG00000248155		Pseudogene	chr4:2607870-2608146:-
ENSG00000109685	0.0893302	15.0316	0.0893302	15.0316	-3.8794	1	NSD2	NCGv7;AC	protein_coding	chr4:1871393-1982207:+
ENSG00000249077	0.0893302	15.0316	0.0893302	15.0316	-3.8794	1	ENSG00000249077		Pseudogene	chr4:2324467-2325082:+
ENSG00000207009	0.0893302	15.0316	0.0893302	15.0316	-3.8794	1	Y_RNA		smallRNA	chr4:1683420-1683529:-
ENSG00000159733	0.0893302	15.0316	0.0893302	15.0316	-3.8794	1	ZFYVE28		protein_coding	chr4:2269582-2418651:-
ENSG00000249047	0.0893302	15.0316	0.0893302	15.0316	-3.8794	1	COX6B1P5		Pseudogene	chr4:2234251-2234499:+
ENSG00000290263	0.0893302	15.0316	0.0893302	15.0316	-3.8794	1	ENSG00000290263		protein_coding	chr4:2078998-2242276:-
ENSG00000168936	0.0893302	15.0316	0.0893302	15.0316	-3.8794	1	TMEM129	DriverDBv3	protein_coding	chr4:1715952-1721358:-
ENSG00000168924	0.0893302	15.0316	0.0893302	15.0316	-3.8794	1	LETM1	NCGv7	protein_coding	chr4:1811479-1856156:-
ENSG00000251229	0.0893302	15.0316	0.0893302	15.0316	-3.8794	1	ENSG00000251229		Pseudogene	chr4:2505081-2506279:-
ENSG00000290180	0.0893302	15.0316	0.0893302	15.0316	-3.8794	1	ENSG00000290180		protein_coding	chr4:2512477-2625320:+
ENSG00000243449	0.0893302	15.0316	0.0893302	15.0316	-3.8794	1	C4orf48		protein_coding	chr4:2041995-2043964:+
ENSG00000265080	0.0893302	15.0316	0.0893302	15.0316	-3.8794	1	MIR4800		smallRNA	chr4:2250077-2250156:-
ENSG00000216105	0.0893302	15.0316	0.0893302	15.0316	-3.8794	1	MIR943		smallRNA	chr4:1986384-1986477:-
ENSG00000239247	0.0893302	15.0316	0.0893302	15.0316	-3.8794	1	RN7SL589P		smallRNA	chr4:2316199-2316506:-
ENSG00000249784	0.0893302	15.1816	0.0893302	15.1816	-3.89284	1	SCARNA22		smallRNA	chr4:1974636-1974760:+
ENSG00000283375	0.513649	22.1847	0.513649	22.1847	-3.93707	1	ENSG00000283375		lncRNA	chr11:43855913-43856404:-
ENSG00000254725	0.513649	22.1847	0.513649	22.1847	-3.93707	1	ENSG00000254725		Pseudogene	chr11:43065686-43066076:-
ENSG00000176148	0.513649	22.1847	0.513649	22.1847	-3.93707	1	TCP11L1		protein_coding	chr11:33039417-33105943:+
ENSG00000271369	0.513649	22.1847	0.513649	22.1847	-3.93707	1	ENSG00000271369		Pseudogene	chr11:34709600-34710161:+
ENSG00000066382	0.513649	22.1847	0.513649	22.1847	-3.93707	1	MPPED2	NCGv7	protein_coding	chr11:30384493-30586872:-
ENSG00000244926	0.513649	22.1847	0.513649	22.1847	-3.93707	1	ALKBH3-AS1		lncRNA	chr11:43909289-43920944:-
ENSG00000251838	0.513649	22.1847	0.513649	22.1847	-3.93707	1	SNORA31		smallRNA	chr11:37702125-37702220:-
ENSG00000247151	0.513649	22.1847	0.513649	22.1847	-3.93707	1	CSTF3-DT		lncRNA	chr11:33161657-33191598:+
ENSG00000255029	0.513649	22.1847	0.513649	22.1847	-3.93707	1	ENSG00000255029		lncRNA	chr11:29482807-29552861:+
ENSG00000206808	0.513649	22.1847	0.513649	22.1847	-3.93707	1	Y_RNA		smallRNA	chr11:33171381-33171490:-
ENSG00000244953	0.513649	22.1847	0.513649	22.1847	-3.93707	1	ENSG00000244953		lncRNA	chr11:43943787-43947206:-
ENSG00000206806	0.513649	22.1847	0.513649	22.1847	-3.93707	1	Y_RNA		smallRNA	chr11:40351564-40351672:+
ENSG00000255004	0.513649	22.1847	0.513649	22.1847	-3.93707	1	SLC1A2-AS1		lncRNA	chr11:35281813-35286009:+
ENSG00000254530	0.513649	22.1847	0.513649	22.1847	-3.93707	1	LINC02755		lncRNA	chr11:29335878-29989328:-
ENSG00000213693	0.513649	22.1847	0.513649	22.1847	-3.93707	1	SEC14L1P1		Pseudogene	chr11:43897456-43899636:+
ENSG00000186082	0.513649	22.1847	0.513649	22.1847	-3.93707	1	KRT18P14		Pseudogene	chr11:35860249-35861498:-
ENSG00000212289	0.513649	22.1847	0.513649	22.1847	-3.93707	1	RNA5SP339		Pseudogene	chr11:27521605-27521726:-
ENSG00000201867	0.513649	22.1847	0.513649	22.1847	-3.93707	1	Y_RNA		smallRNA	chr11:34189174-34189275:+
ENSG00000049449	0.513649	22.1847	0.513649	22.1847	-3.93707	1	RCN1		protein_coding	chr11:32091074-32105722:+
ENSG00000254606	0.513649	22.1847	0.513649	22.1847	-3.93707	1	ENSG00000254606		lncRNA	chr11:28516832-28519341:+
ENSG00000254619	0.513649	22.1847	0.513649	22.1847	-3.93707	1	ENSG00000254619		lncRNA	chr11:33810145-33811178:+
ENSG00000254627	0.513649	22.1847	0.513649	22.1847	-3.93707	1	ENSG00000254627		lncRNA	chr11:32064912-32072173:+
ENSG00000213697	0.513649	22.1847	0.513649	22.1847	-3.93707	1	CTBP2P6		Pseudogene	chr11:43522036-43523264:+
ENSG00000213713	0.513649	22.1847	0.513649	22.1847	-3.93707	1	PIGCP1		Pseudogene	chr11:33075566-33076460:-
ENSG00000254734	0.513649	22.1847	0.513649	22.1847	-3.93707	1	ENSG00000254734		lncRNA	chr11:29713909-29881714:+
ENSG00000205126	0.513649	22.1847	0.513649	22.1847	-3.93707	1	ACCSL		protein_coding	chr11:44047981-44059977:+
ENSG00000255347	0.513649	22.1847	0.513649	22.1847	-3.93707	1	ENSG00000255347		Pseudogene	chr11:40083710-40084517:-
ENSG00000254577	0.513649	22.1847	0.513649	22.1847	-3.93707	1	ENSG00000254577		lncRNA	chr11:43390283-43395495:+
ENSG00000182255	0.513649	22.1847	0.513649	22.1847	-3.93707	1	KCNA4	NCGv7	protein_coding	chr11:30009730-30017030:-
ENSG00000255161	0.513649	22.1847	0.513649	22.1847	-3.93707	1	ENSG00000255161		Pseudogene	chr11:33787054-33787795:-
ENSG00000254934	0.513649	22.1847	0.513649	22.1847	-3.93707	1	LINC00678		lncRNA	chr11:27617626-27634627:-
ENSG00000255109	0.513649	22.1847	0.513649	22.1847	-3.93707	1	LINC02740		lncRNA	chr11:42183292-42253721:-
ENSG00000255477	0.513649	22.1847	0.513649	22.1847	-3.93707	1	ENSG00000255477		lncRNA	chr11:38498995-38500186:+
ENSG00000245573	0.513649	22.1847	0.513649	22.1847	-3.93707	1	BDNF-AS		lncRNA	chr11:27506830-27698231:+
ENSG00000255490	0.513649	22.1847	0.513649	22.1847	-3.93707	1	EIF4A2P5		Pseudogene	chr11:32085111-32085712:+
ENSG00000223134	0.513649	22.1847	0.513649	22.1847	-3.93707	1	AL122015.1		smallRNA	chr11:33354465-33354545:+
ENSG00000255525	0.513649	22.1847	0.513649	22.1847	-3.93707	1	ENSG00000255525		lncRNA	chr11:31305685-31314548:+
ENSG00000255496	0.513649	22.1847	0.513649	22.1847	-3.93707	1	ENSG00000255496		lncRNA	chr11:27696312-27877648:-
ENSG00000255521	0.513649	22.1847	0.513649	22.1847	-3.93707	1	CD44-DT		lncRNA	chr11:35132655-35138951:-
ENSG00000251557	0.513649	22.1847	0.513649	22.1847	-3.93707	1	HNRNPKP3		Pseudogene	chr11:43120762-43269426:-
ENSG00000255443	0.513649	22.1847	0.513649	22.1847	-3.93707	1	CD44-AS1		lncRNA	chr11:35210343-35214985:-
ENSG00000255132	0.513649	22.1847	0.513649	22.1847	-3.93707	1	ENSG00000255132		lncRNA	chr11:41394595-41426504:+
ENSG00000255117	0.513649	22.1847	0.513649	22.1847	-3.93707	1	LINC02546		lncRNA	chr11:29594326-29631515:+
ENSG00000238149	0.513649	22.1847	0.513649	22.1847	-3.93707	1	ENSG00000238149		Pseudogene	chr11:28287235-28287625:-
ENSG00000252652	0.513649	22.1847	0.513649	22.1847	-3.93707	1	Y_RNA		smallRNA	chr11:43331261-43331356:+
ENSG00000255094	0.513649	22.1847	0.513649	22.1847	-3.93707	1	ENSG00000255094		lncRNA	chr11:27978669-28019575:-
ENSG00000246250	0.513649	22.1847	0.513649	22.1847	-3.93707	1	ENSG00000246250		lncRNA	chr11:43827517-43880726:-
ENSG00000252922	0.513649	22.1847	0.513649	22.1847	-3.93707	1	RNU6-365P		smallRNA	chr11:41122907-41123012:-
ENSG00000249867	0.513649	22.1847	0.513649	22.1847	-3.93707	1	LINC02742		lncRNA	chr11:28702607-29064322:+
ENSG00000254409	0.513649	22.1847	0.513649	22.1847	-3.93707	1	ENSG00000254409		lncRNA	chr11:43921059-44001157:+
ENSG00000255133	0.513649	22.1847	0.513649	22.1847	-3.93707	1	LINC02721		lncRNA	chr11:33813873-33822378:-
ENSG00000215380	0.513649	22.1847	0.513649	22.1847	-3.93707	1	ENSG00000215380		Pseudogene	chr11:35374265-35374474:+
ENSG00000271332	0.513649	22.1847	0.513649	22.1847	-3.93707	1	ATP5MGP8		Pseudogene	chr11:28144907-28145204:-
ENSG00000060749	0.513649	22.1847	0.513649	22.1847	-3.93707	1	QSER1		protein_coding	chr11:32892811-32993316:+
ENSG00000251968	0.513649	22.1847	0.513649	22.1847	-3.93707	1	AL133376.1		smallRNA	chr11:31173924-31174005:+
ENSG00000283217	0.513649	22.1847	0.513649	22.1847	-3.93707	1	ENSG00000283217		lncRNA	chr11:43556436-43673393:+
ENSG00000169519	0.513649	22.1847	0.513649	22.1847	-3.93707	1	METTL15		protein_coding	chr11:28108248-28527041:+
ENSG00000254579	0.513649	22.1847	0.513649	22.1847	-3.93707	1	ENSG00000254579		Pseudogene	chr11:40444371-40513269:-
ENSG00000264020	0.513649	22.1847	0.513649	22.1847	-3.93707	1	AC027806.1		smallRNA	chr11:39730809-39730903:+
ENSG00000254584	0.513649	22.1847	0.513649	22.1847	-3.93707	1	LINC03031		lncRNA	chr11:32035979-32041318:-
ENSG00000270491	0.513649	22.1847	0.513649	22.1847	-3.93707	1	ENSG00000270491		Pseudogene	chr11:34742906-34743199:+
ENSG00000255300	0.513649	22.1847	0.513649	22.1847	-3.93707	1	LINC02745		lncRNA	chr11:41993381-42163851:-
ENSG00000252355	0.513649	22.1847	0.513649	22.1847	-3.93707	1	RN7SKP287		smallRNA	chr11:43435132-43435397:-
ENSG00000186714	0.513649	22.1847	0.513649	22.1847	-3.93707	1	CCDC73		protein_coding	chr11:32602721-32794662:-
ENSG00000052850	0.513649	22.1847	0.513649	22.1847	-3.93707	1	ALX4	NCGv7	protein_coding	chr11:44260440-44310139:-
ENSG00000255279	0.513649	22.1847	0.513649	22.1847	-3.93707	1	ENSG00000255279		lncRNA	chr11:41855920-41875997:+
ENSG00000052841	0.513649	22.1847	0.513649	22.1847	-3.93707	1	TTC17		protein_coding	chr11:43358920-43494933:+
ENSG00000255281	0.513649	22.1847	0.513649	22.1847	-3.93707	1	ENSG00000255281		Pseudogene	chr11:29391525-29393844:+
ENSG00000270588	0.513649	22.1847	0.513649	22.1847	-3.93707	1	ENSG00000270588		Pseudogene	chr11:39873782-39874388:+
ENSG00000179431	0.513649	22.1847	0.513649	22.1847	-3.93707	1	FJX1		protein_coding	chr11:35618460-35620865:+
ENSG00000221629	0.513649	22.1847	0.513649	22.1847	-3.93707	1	AL162614.1		smallRNA	chr11:31205759-31205894:+
ENSG00000211499	0.513649	22.1847	0.513649	22.1847	-3.93707	1	AC110056.1		smallRNA	chr11:29276689-29276805:+
ENSG00000201591	0.513649	22.1847	0.513649	22.1847	-3.93707	1	RNU6-99P		smallRNA	chr11:39261107-39261213:+
ENSG00000184566	0.513649	22.1847	0.513649	22.1847	-3.93707	1	ENSG00000184566		lncRNA	chr11:33880643-33881800:+
ENSG00000254566	0.513649	22.1847	0.513649	22.1847	-3.93707	1	ENSG00000254566		lncRNA	chr11:36321158-36323440:-
ENSG00000177447	0.513649	22.1847	0.513649	22.1847	-3.93707	1	CBX3P1		Pseudogene	chr11:27806443-27806996:+
ENSG00000205213	0.513649	22.1847	0.513649	22.1847	-3.93707	1	LGR4		protein_coding	chr11:27365961-27472790:-
ENSG00000255340	0.513649	22.1847	0.513649	22.1847	-3.93707	1	ENSG00000255340		lncRNA	chr11:43378882-43385671:-
ENSG00000170959	0.513649	22.1847	0.513649	22.1847	-3.93707	1	DCDC1		protein_coding	chr11:30830369-31369810:-
ENSG00000254532	0.513649	22.1847	0.513649	22.1847	-3.93707	1	ARL14EP-DT		lncRNA	chr11:30044053-30322988:-
ENSG00000207874	0.513649	22.1847	0.513649	22.1847	-3.93707	1	MIR610		smallRNA	chr11:28056815-28056910:+
ENSG00000255271	0.513649	22.1847	0.513649	22.1847	-3.93707	1	ENSG00000255271		lncRNA	chr11:34533014-34557924:-
ENSG00000179241	0.513649	22.1847	0.513649	22.1847	-3.93707	1	LDLRAD3		protein_coding	chr11:35943981-36232136:+
ENSG00000254537	0.513649	22.1847	0.513649	22.1847	-3.93707	1	ENSG00000254537		Pseudogene	chr11:33403216-33403605:+
ENSG00000255272	0.513649	22.1847	0.513649	22.1847	-3.93707	1	ENSG00000255272		lncRNA	chr11:33776188-33779495:+
ENSG00000085063	0.513649	22.1847	0.513649	22.1847	-3.93707	1	CD59		protein_coding	chr11:33703010-33736479:-
ENSG00000255288	0.513649	22.1847	0.513649	22.1847	-3.93707	1	ENSG00000255288		Pseudogene	chr11:30167163-30167306:+
ENSG00000211568	0.513649	22.1847	0.513649	22.1847	-3.93707	1	MIR670		smallRNA	chr11:43559656-43559753:+
ENSG00000255370	0.513649	22.1847	0.513649	22.1847	-3.93707	1	CYCSP25		Pseudogene	chr11:31280672-31280987:-
ENSG00000176102	0.513649	22.1847	0.513649	22.1847	-3.93707	1	CSTF3		protein_coding	chr11:33077188-33162371:-
ENSG00000176697	0.513649	22.1847	0.513649	22.1847	-3.93707	1	BDNF		protein_coding	chr11:27654893-27722058:-
ENSG00000254669	0.513649	22.1847	0.513649	22.1847	-3.93707	1	ENSG00000254669		lncRNA	chr11:35579430-35585310:-
ENSG00000254672	0.513649	22.1847	0.513649	22.1847	-3.93707	1	WEE2P1		Pseudogene	chr11:35967010-35968676:-
ENSG00000255427	0.513649	22.1847	0.513649	22.1847	-3.93707	1	LINC02707		lncRNA	chr11:34570876-34573982:+
ENSG00000243721	0.513649	22.1847	0.513649	22.1847	-3.93707	1	RPL23AP63		Pseudogene	chr11:43718676-43719146:+
ENSG00000251194	0.513649	22.1847	0.513649	22.1847	-3.93707	1	ENSG00000251194		lncRNA	chr11:35212550-35214007:+
ENSG00000272882	0.513649	22.1847	0.513649	22.1847	-3.93707	1	OR2BH1P		Pseudogene	chr11:28986635-28987498:+
ENSG00000254686	0.513649	22.1847	0.513649	22.1847	-3.93707	1	ENSG00000254686		lncRNA	chr11:35656694-35661339:+
ENSG00000280321	0.513649	22.1847	0.513649	22.1847	-3.93707	1	ENSG00000280321		TEC	chr11:36196248-36197901:+
ENSG00000184937	0.513649	22.1847	0.513649	22.1847	-3.93707	1	WT1	NCGv7;AC	protein_coding	chr11:32387775-32435564:-
ENSG00000255375	0.513649	22.1847	0.513649	22.1847	-3.93707	1	ENSG00000255375		lncRNA	chr11:32132657-32143723:+
ENSG00000170946	0.513649	22.1847	0.513649	22.1847	-3.93707	1	DNAJC24		protein_coding	chr11:31369840-31432835:+
ENSG00000254708	0.513649	22.1847	0.513649	22.1847	-3.93707	1	MMADHCP2		Pseudogene	chr11:34335118-34336003:-
ENSG00000255388	0.513649	22.1847	0.513649	22.1847	-3.93707	1	LINC02741		lncRNA	chr11:41518895-41714492:-
ENSG00000222385	0.513649	22.1847	0.513649	22.1847	-3.93707	1	RN7SKP158		smallRNA	chr11:28261194-28261519:-
ENSG00000248990	0.513649	22.1847	0.513649	22.1847	-3.93707	1	LINC02758		lncRNA	chr11:28679183-28683469:+
ENSG00000254668	0.513649	22.1847	0.513649	22.1847	-3.93707	1	ENSG00000254668		Pseudogene	chr11:41797543-41797964:+
ENSG00000280331	0.513649	22.1847	0.513649	22.1847	-3.93707	1	ENSG00000280331		TEC	chr11:36510361-36510537:+
ENSG00000212551	0.513649	22.1847	0.513649	22.1847	-3.93707	1	U3		smallRNA	chr11:32081764-32081972:+
ENSG00000205177	0.513649	22.1847	0.513649	22.1847	-3.93707	1	C11orf91		protein_coding	chr11:33698261-33700826:-
ENSG00000254784	0.513649	22.1847	0.513649	22.1847	-3.93707	1	DNAAF11P1		Pseudogene	chr11:38211389-38212799:+
ENSG00000280798	0.513649	22.1847	0.513649	22.1847	-3.93707	1	LINC00294		lncRNA	chr11:33076149-33079454:+
ENSG00000289526	0.513649	22.1847	0.513649	22.1847	-3.93707	1	ENSG00000289526		lncRNA	chr11:35014075-35067192:-
ENSG00000255542	0.513649	22.1847	0.513649	22.1847	-3.93707	1	ENSG00000255542		lncRNA	chr11:35419057-35421002:+
ENSG00000243505	0.513649	22.1847	0.513649	22.1847	-3.93707	1	RN7SL240P		smallRNA	chr11:29721399-29721691:-
ENSG00000183242	0.513649	22.1847	0.513649	22.1847	-3.93707	1	WT1-AS		lncRNA	chr11:32435518-32500632:+
ENSG00000254489	0.513649	22.1847	0.513649	22.1847	-3.93707	1	MPPED2-AS1		lncRNA	chr11:30584112-30632583:+
ENSG00000175104	0.513649	22.1847	0.513649	22.1847	-3.93707	1	TRAF6	NCGv7;AC	protein_coding	chr11:36483769-36510272:-
ENSG00000166349	0.513649	22.1847	0.513649	22.1847	-3.93707	1	RAG1	NCGv7	protein_coding	chr11:36510372-36593156:+
ENSG00000148943	0.513649	22.1847	0.513649	22.1847	-3.93707	1	LIN7C		protein_coding	chr11:27494418-27506769:-
ENSG00000166352	0.513649	22.1847	0.513649	22.1847	-3.93707	1	IFTAP		protein_coding	chr11:36594369-36675695:+
ENSG00000109911	0.513649	22.1847	0.513649	22.1847	-3.93707	1	ELP4		protein_coding	chr11:31509755-31790324:+
ENSG00000242527	0.513649	22.1847	0.513649	22.1847	-3.93707	1	ENSG00000242527		Pseudogene	chr11:27483850-27484128:+
ENSG00000255171	0.513649	22.1847	0.513649	22.1847	-3.93707	1	LINC01499		lncRNA	chr11:41714534-41857733:+
ENSG00000200485	0.513649	22.1847	0.513649	22.1847	-3.93707	1	Y_RNA		smallRNA	chr11:33196547-33196637:-
ENSG00000255563	0.513649	22.1847	0.513649	22.1847	-3.93707	1	ENSG00000255563		Pseudogene	chr11:41660030-41660221:+
ENSG00000255165	0.513649	22.1847	0.513649	22.1847	-3.93707	1	ENSG00000255165		lncRNA	chr11:44071462-44072403:+
ENSG00000227160	0.513649	22.1847	0.513649	22.1847	-3.93707	1	THEM7P		Pseudogene	chr11:32112049-32343409:-
ENSG00000287373	0.513649	22.1847	0.513649	22.1847	-3.93707	1	ENSG00000287373		lncRNA	chr11:30773913-30850559:+
ENSG00000235661	0.513649	22.1847	0.513649	22.1847	-3.93707	1	MIR670HG		lncRNA	chr11:43569306-43570395:+
ENSG00000254862	0.513649	22.1847	0.513649	22.1847	-3.93707	1	LGR4-AS1		lncRNA	chr11:27471729-27482433:+
ENSG00000255169	0.513649	22.1847	0.513649	22.1847	-3.93707	1	LINC02722		lncRNA	chr11:33804768-33805641:+
ENSG00000270903	0.513649	22.1847	0.513649	22.1847	-3.93707	1	HNRNPA3P9		Pseudogene	chr11:32591793-32592771:-
ENSG00000283341	0.513649	22.1847	0.513649	22.1847	-3.93707	1	ENSG00000283341		lncRNA	chr11:43578889-43840030:+
ENSG00000285283	0.513649	22.1847	0.513649	22.1847	-3.93707	1	ENSG00000285283		protein_coding	chr11:31812391-32104665:+
ENSG00000026508	0.513649	22.1847	0.513649	22.1847	-3.93707	1	CD44		protein_coding	chr11:35138882-35232402:+
ENSG00000254498	0.513649	22.1847	0.513649	22.1847	-3.93707	1	ENSG00000254498		Pseudogene	chr11:36696317-36697867:+
ENSG00000255047	0.513649	22.1847	0.513649	22.1847	-3.93707	1	HNRNPRP2		Pseudogene	chr11:29668886-29669628:-
ENSG00000242834	0.513649	22.1847	0.513649	22.1847	-3.93707	1	RPL7AP56		Pseudogene	chr11:37725666-37726456:+
ENSG00000242729	0.513649	22.1847	0.513649	22.1847	-3.93707	1	ENSG00000242729		Pseudogene	chr11:41538434-41538986:+
ENSG00000255202	0.513649	22.1847	0.513649	22.1847	-3.93707	1	ENSG00000255202		lncRNA	chr11:33665220-33696701:-
ENSG00000255207	0.513649	22.1847	0.513649	22.1847	-3.93707	1	ENSG00000255207		Pseudogene	chr11:33450646-33450943:+
ENSG00000110455	0.513649	22.1847	0.513649	22.1847	-3.93707	1	ACCS		protein_coding	chr11:44065925-44084237:+
ENSG00000131808	0.513649	22.1847	0.513649	22.1847	-3.93707	1	FSHB		protein_coding	chr11:30231014-30235261:+
ENSG00000261340	0.513649	22.1847	0.513649	22.1847	-3.93707	1	LINC01616		lncRNA	chr11:29980113-29982392:-
ENSG00000240036	0.513649	22.1847	0.513649	22.1847	-3.93707	1	ENSG00000240036		Pseudogene	chr11:27581680-27582055:+
ENSG00000254512	0.513649	22.1847	0.513649	22.1847	-3.93707	1	PHB1P2		Pseudogene	chr11:43733759-43734564:+
ENSG00000254907	0.513649	22.1847	0.513649	22.1847	-3.93707	1	ENSG00000254907		lncRNA	chr11:43328748-43359296:-
ENSG00000166326	0.513649	22.1847	0.513649	22.1847	-3.93707	1	TRIM44		protein_coding	chr11:35662775-35818007:+
ENSG00000254914	0.513649	22.1847	0.513649	22.1847	-3.93707	1	ENSG00000254914		Pseudogene	chr11:42939775-42939998:+
ENSG00000254919	0.513649	22.1847	0.513649	22.1847	-3.93707	1	ENSG00000254919		lncRNA	chr11:35915051-35918739:-
ENSG00000255175	0.513649	22.1847	0.513649	22.1847	-3.93707	1	LINC02759		lncRNA	chr11:38618264-38646384:-
ENSG00000221804	0.513649	22.1847	0.513649	22.1847	-3.93707	1	AC021749.1		smallRNA	chr11:39861506-39861594:-
ENSG00000228061	0.513649	22.1847	0.513649	22.1847	-3.93707	1	ENSG00000228061		lncRNA	chr11:31618124-31767953:-
ENSG00000148948	0.513649	22.1847	0.513649	22.1847	-3.93707	1	LRRC4C	NCGv7	protein_coding	chr11:40114203-41459773:-
ENSG00000148950	0.513649	22.1847	0.513649	22.1847	-3.93707	1	IMMP1L		protein_coding	chr11:31432401-31509645:-
ENSG00000166199	0.513649	22.1847	0.513649	22.1847	-3.93707	1	ALKBH3		protein_coding	chr11:43880811-43920274:+
ENSG00000149084	0.513649	22.1847	0.513649	22.1847	-3.93707	1	HSD17B12		protein_coding	chr11:43680680-43856617:+
ENSG00000254508	0.513649	22.1847	0.513649	22.1847	-3.93707	1	FBXO3-DT		lncRNA	chr11:33774699-33775670:+
ENSG00000263389	0.513649	22.1847	0.513649	22.1847	-3.93707	1	MIR3973		smallRNA	chr11:36010098-36010204:+
ENSG00000175097	0.513649	22.1847	0.513649	22.1847	-3.93707	1	RAG2	NCGv7	protein_coding	chr11:36575574-36598279:-
ENSG00000149089	0.513649	22.1847	0.513649	22.1847	-3.93707	1	APIP		protein_coding	chr11:34853094-34916379:-
ENSG00000149090	0.513649	22.1847	0.513649	22.1847	-3.93707	1	PAMR1		protein_coding	chr11:35431823-35530300:-
ENSG00000149100	0.513649	22.1847	0.513649	22.1847	-3.93707	1	EIF3M		protein_coding	chr11:32583798-32606264:+
ENSG00000242353	0.513649	22.1847	0.513649	22.1847	-3.93707	1	RPL12P30		Pseudogene	chr11:30368148-30368646:+
ENSG00000224411	0.513649	22.1847	0.513649	22.1847	-3.93707	1	HSP90AA2P		Pseudogene	chr11:27888838-27891033:-
ENSG00000264667	0.513649	22.1847	0.513649	22.1847	-3.93707	1	AL137224.1		smallRNA	chr11:34484436-34484538:-
ENSG00000283393	0.513649	22.1847	0.513649	22.1847	-3.93707	1	ENSG00000283393		Pseudogene	chr11:43718676-43719143:+
ENSG00000241950	0.513649	22.1847	0.513649	22.1847	-3.93707	1	RPL29P23		Pseudogene	chr11:33190062-33190503:-
ENSG00000166181	0.513649	22.1847	0.513649	22.1847	-3.93707	1	API5	NCGv7	protein_coding	chr11:43311963-43344529:+
ENSG00000286626	0.513649	22.1847	0.513649	22.1847	-3.93707	1	ENSG00000286626		lncRNA	chr11:34049786-34052132:-
ENSG00000255186	0.513649	22.1847	0.513649	22.1847	-3.93707	1	ENSG00000255186		lncRNA	chr11:36386521-36388250:+
ENSG00000110442	0.513649	22.1847	0.513649	22.1847	-3.93707	1	COMMD9		protein_coding	chr11:36269284-36289449:-
ENSG00000254562	0.513649	22.1847	0.513649	22.1847	-3.93707	1	LINC01493		lncRNA	chr11:38646451-38686323:+
ENSG00000266526	0.513649	22.1847	0.513649	22.1847	-3.93707	1	AC090720.1		smallRNA	chr11:40614102-40614215:+
ENSG00000135363	0.513649	22.1847	0.513649	22.1847	-3.93707	1	LMO2	NCGv7;AC	protein_coding	chr11:33858576-33892076:-
ENSG00000266590	0.513649	22.1847	0.513649	22.1847	-3.93707	1	AC090692.1		smallRNA	chr11:35860654-35860744:-
ENSG00000166016	0.513649	22.1847	0.513649	22.1847	-3.93707	1	ABTB2		protein_coding	chr11:34150987-34358010:-
ENSG00000255227	0.513649	22.1847	0.513649	22.1847	-3.93707	1	ENSG00000255227		lncRNA	chr11:29445487-29457393:+
ENSG00000241228	0.513649	22.1847	0.513649	22.1847	-3.93707	1	RPL12P31		Pseudogene	chr11:35997226-35997675:-
ENSG00000241255	0.513649	22.1847	0.513649	22.1847	-3.93707	1	ENSG00000241255		Pseudogene	chr11:33237008-33237409:+
ENSG00000135362	0.513649	22.1847	0.513649	22.1847	-3.93707	1	PRR5L		protein_coding	chr11:36296288-36465204:+
ENSG00000135372	0.513649	22.1847	0.513649	22.1847	-3.93707	1	NAT10	NCGv7	protein_coding	chr11:34105617-34147670:+
ENSG00000244535	0.513649	22.1847	0.513649	22.1847	-3.93707	1	ENSG00000244535		Pseudogene	chr11:32758268-32758614:+
ENSG00000135373	0.513649	22.1847	0.513649	22.1847	-3.93707	1	EHF		protein_coding	chr11:34621093-34663288:+
ENSG00000187479	0.513649	22.1847	0.513649	22.1847	-3.93707	1	C11orf96		protein_coding	chr11:43942637-43943878:+
ENSG00000135374	0.513649	22.1847	0.513649	22.1847	-3.93707	1	ELF5	NCGv7	protein_coding	chr11:34478791-34525193:-
ENSG00000240554	0.513649	22.1847	0.513649	22.1847	-3.93707	1	RPL7AP58		Pseudogene	chr11:29725764-29726565:+
ENSG00000254516	0.513649	22.1847	0.513649	22.1847	-3.93707	1	LINC02760		lncRNA	chr11:37938601-37954663:+
ENSG00000110436	0.513649	22.1847	0.513649	22.1847	-3.93707	1	SLC1A2		protein_coding	chr11:35251205-35420063:-
ENSG00000283483	0.513649	22.1847	0.513649	22.1847	-3.93707	1	ENSG00000283483		Pseudogene	chr11:43733761-43734564:+
ENSG00000254463	0.513649	22.1847	0.513649	22.1847	-3.93707	1	PPIAP41		Pseudogene	chr11:43466392-43466871:+
ENSG00000279675	0.513649	22.1847	0.513649	22.1847	-3.93707	1	ENSG00000279675		TEC	chr11:40107244-40112599:-
ENSG00000279004	0.513649	22.1847	0.513649	22.1847	-3.93707	1	ENSG00000279004		TEC	chr11:38013510-38014141:-
ENSG00000216708	0.513649	22.1847	0.513649	22.1847	-3.93707	1	CIR1P3		Pseudogene	chr11:34430880-34431649:+
ENSG00000255480	0.513649	22.1847	0.513649	22.1847	-3.93707	1	ENSG00000255480		lncRNA	chr11:30425552-30429268:+
ENSG00000255450	0.513649	22.1847	0.513649	22.1847	-3.93707	1	EEF1A1P47		Pseudogene	chr11:29275655-29276565:+
ENSG00000121621	0.513649	22.1847	0.513649	22.1847	-3.93707	1	KIF18A		protein_coding	chr11:28020619-28108156:-
ENSG00000200615	0.513649	22.1847	0.513649	22.1847	-3.93707	1	Y_RNA		smallRNA	chr11:33004250-33004345:-
ENSG00000255060	0.513649	22.1847	0.513649	22.1847	-3.93707	1	ENSG00000255060		lncRNA	chr11:36425447-36426122:-
ENSG00000271028	0.513649	22.1847	0.513649	22.1847	-3.93707	1	ENSG00000271028		Pseudogene	chr11:43063637-43065932:-
ENSG00000251862	0.513649	22.1847	0.513649	22.1847	-3.93707	1	MIR1343		smallRNA	chr11:34941837-34941920:+
ENSG00000281880	0.513649	22.1847	0.513649	22.1847	-3.93707	1	PAUPAR		lncRNA	chr11:31812307-32002405:+
ENSG00000284969	0.513649	22.1847	0.513649	22.1847	-3.93707	1	ENSG00000284969		protein_coding	chr11:33698261-33722467:-
ENSG00000007372	0.513649	22.1847	0.513649	22.1847	-3.93707	1	PAX6	NCGv7	protein_coding	chr11:31784779-31817961:-
ENSG00000121690	0.513649	22.1847	0.513649	22.1847	-3.93707	1	DEPDC7		protein_coding	chr11:33015876-33033582:+
ENSG00000121691	0.513649	22.1847	0.513649	22.1847	-3.93707	1	CAT		protein_coding	chr11:34438934-34472060:+
ENSG00000135387	0.513649	22.1847	0.513649	22.1847	-3.93707	1	CAPRIN1		protein_coding	chr11:34051731-34102610:+
ENSG00000135378	0.513649	22.1847	0.513649	22.1847	-3.93707	1	PRRG4		protein_coding	chr11:32829927-32858120:+
ENSG00000151348	0.513649	22.1847	0.513649	22.1847	-3.93707	1	EXT2	NCGv7;AC	protein_coding	chr11:44095648-44251962:+
ENSG00000255256	0.513649	22.1847	0.513649	22.1847	-3.93707	1	ENSG00000255256		lncRNA	chr11:35972428-35989007:+
ENSG00000221338	0.513649	22.1847	0.513649	22.1847	-3.93707	1	AC108456.1		smallRNA	chr11:31435470-31435563:-
ENSG00000152219	0.513649	22.1847	0.513649	22.1847	-3.93707	1	ARL14EP		protein_coding	chr11:30323104-30338223:+
ENSG00000285751	0.513649	22.1847	0.513649	22.1847	-3.93707	1	ENSG00000285751		lncRNA	chr11:39024631-39161638:-
ENSG00000109881	0.513649	22.1847	0.513649	22.1847	-3.93707	1	CCDC34		protein_coding	chr11:27330827-27363234:-
ENSG00000254836	0.513649	22.1847	0.513649	22.1847	-3.93707	1	ENSG00000254836		lncRNA	chr11:32052843-32053260:-
ENSG00000240975	0.513649	22.1847	0.513649	22.1847	-3.93707	1	ENSG00000240975		Pseudogene	chr11:39161453-39161967:+
ENSG00000285740	0.513649	22.1847	0.513649	22.1847	-3.93707	1	ENSG00000285740		lncRNA	chr11:35894987-35897735:+
ENSG00000254526	0.513649	22.1847	0.513649	22.1847	-3.93707	1	ENSG00000254526		lncRNA	chr11:29159956-29266734:+
ENSG00000255252	0.513649	22.1847	0.513649	22.1847	-3.93707	1	ENSG00000255252		lncRNA	chr11:32097143-32105091:-
ENSG00000110422	0.513649	22.1847	0.513649	22.1847	-3.93707	1	HIPK3		protein_coding	chr11:33256672-33357023:+
ENSG00000110427	0.513649	22.1847	0.513649	22.1847	-3.93707	1	KIAA1549L		protein_coding	chr11:33376108-33674102:+
ENSG00000110429	0.513649	22.1847	0.513649	22.1847	-3.93707	1	FBXO3		protein_coding	chr11:33740939-33774543:-
ENSG00000110435	0.513649	22.1847	0.513649	22.1847	-3.93707	1	PDHX		protein_coding	chr11:34915829-35020591:+
ENSG00000254822	0.513649	22.1847	0.513649	22.1847	-3.93707	1	ENSG00000254822		lncRNA	chr11:41876634-41877078:+
ENSG00000221357	0.513649	22.1847	0.513649	22.1847	-3.93707	1	AC104387.1		smallRNA	chr11:40759522-40759605:+
ENSG00000285705	0.513649	22.1847	0.513649	22.1847	-3.93707	1	ENSG00000285705		lncRNA	chr11:35824192-35838523:+
ENSG00000212607	0	14.3563	0	14.3563	-3.94076	1	SNORA45		smallRNA	chr11:8685439-8685569:+
ENSG00000255106	0.513649	22.96	0.513649	22.96	-3.98453	1	RPL7AP79		Pseudogene	chr11:44539778-44540693:-
ENSG00000255451	0.513649	22.96	0.513649	22.96	-3.98453	1	ENSG00000255451		lncRNA	chr11:44468464-44470429:+
ENSG00000254693	0.513649	22.96	0.513649	22.96	-3.98453	1	ENSG00000254693		lncRNA	chr11:44604508-44605337:-
ENSG00000244267	0.513649	22.96	0.513649	22.96	-3.98453	1	RPL34P22		Pseudogene	chr11:44629357-44629674:+
ENSG00000085117	0.513649	22.96	0.513649	22.96	-3.98453	1	CD82		protein_coding	chr11:44564427-44620358:+
ENSG00000255092	0.513649	22.96	0.513649	22.96	-3.98453	1	ENSG00000255092		lncRNA	chr11:44606170-44608101:-
ENSG00000197386	0	15.0316	0	15.0316	-4.00284	1	HTT		protein_coding	chr4:3041363-3243957:+
ENSG00000216560	0	15.0316	0	15.0316	-4.00284	1	LINC00955		lncRNA	chr4:3576869-3590711:+
ENSG00000264106	0	15.0316	0	15.0316	-4.00284	1	AC116562.2		smallRNA	chr4:4037084-4037187:+
ENSG00000251669	0	15.0316	0	15.0316	-4.00284	1	FAM86EP		Pseudogene	chr4:3943274-3955419:-
ENSG00000251166	0	15.0316	0	15.0316	-4.00284	1	OR7E163P		Pseudogene	chr4:3889356-3890249:-
ENSG00000196810	0	15.0316	0	15.0316	-4.00284	1	CTBP1-DT		lncRNA	chr4:1249300-1288291:+
ENSG00000199335	0	15.0316	0	15.0316	-4.00284	1	RNU6-204P		smallRNA	chr4:3044101-3044207:+
ENSG00000168826	0	15.0316	0	15.0316	-4.00284	1	ZBTB49		protein_coding	chr4:4290251-4321786:+
ENSG00000168884	0	15.0316	0	15.0316	-4.00284	1	TNIP2		protein_coding	chr4:2741648-2756342:-
ENSG00000168818	0	15.0316	0	15.0316	-4.00284	1	STX18		protein_coding	chr4:4415742-4542346:-
ENSG00000132406	0	15.0316	0	15.0316	-4.00284	1	TMEM128	NCGv7	protein_coding	chr4:4235542-4248223:-
ENSG00000289032	0	15.0316	0	15.0316	-4.00284	1	ENSG00000289032		lncRNA	chr4:4248245-4248746:+
ENSG00000250381	0	15.0316	0	15.0316	-4.00284	1	UNC93B4		Pseudogene	chr4:4143458-4150421:-
ENSG00000288589	0	15.0316	0	15.0316	-4.00284	1	ENSG00000288589		lncRNA	chr4:3972360-3973254:-
ENSG00000087269	0	15.0316	0	15.0316	-4.00284	1	NOP14		protein_coding	chr4:2937933-2963406:-
ENSG00000248843	0	15.0316	0	15.0316	-4.00284	1	RPL7AP29		Pseudogene	chr4:3323977-3324762:-
ENSG00000284727	0	15.0316	0	15.0316	-4.00284	1	ENSG00000284727		Pseudogene	chr4:4107280-4107497:-
ENSG00000243894	0	15.0316	0	15.0316	-4.00284	1	RPS3AP16		Pseudogene	chr4:4076711-4077491:-
ENSG00000227189	0	15.0316	0	15.0316	-4.00284	1	ENSG00000227189		lncRNA	chr4:1151372-1153701:+
ENSG00000248840	0	15.0316	0	15.0316	-4.00284	1	ENSG00000248840		Pseudogene	chr4:3312512-3313058:+
ENSG00000145217	0	15.0316	0	15.0316	-4.00284	1	SLC26A1		protein_coding	chr4:979073-993440:-
ENSG00000272783	0	15.0316	0	15.0316	-4.00284	1	ENSG00000272783		lncRNA	chr4:1550284-1550572:+
ENSG00000253917	0	15.0316	0	15.0316	-4.00284	1	ENSG00000253917		lncRNA	chr4:3915183-3955419:-
ENSG00000212458	0	15.0316	0	15.0316	-4.00284	1	SNORA48		smallRNA	chr4:1118884-1119013:+
ENSG00000174137	0	15.0316	0	15.0316	-4.00284	1	FAM53A		protein_coding	chr4:1617915-1684313:-
ENSG00000254094	0	15.0316	0	15.0316	-4.00284	1	ENSG00000254094		lncRNA	chr4:1356581-1358075:+
ENSG00000163945	0	15.0316	0	15.0316	-4.00284	1	UVSSA		protein_coding	chr4:1345691-1395989:+
ENSG00000109758	0	15.0316	0	15.0316	-4.00284	1	HGFAC		protein_coding	chr4:3441968-3449486:+
ENSG00000280927	0	15.0316	0	15.0316	-4.00284	1	CTBP1-AS		lncRNA	chr4:1210120-1218591:+
ENSG00000145214	0	15.0316	0	15.0316	-4.00284	1	DGKQ		protein_coding	chr4:958887-986895:-
ENSG00000271977	0	15.0316	0	15.0316	-4.00284	1	EVA1CP2		Pseudogene	chr4:3915187-3924274:-
ENSG00000290374	0	15.0316	0	15.0316	-4.00284	1	FAM86EP		lncRNA	chr4:3941760-3955432:-
ENSG00000249673	0	15.0316	0	15.0316	-4.00284	1	NOP14-AS1		lncRNA	chr4:2934882-2961738:+
ENSG00000175920	0	15.0316	0	15.0316	-4.00284	1	DOK7		protein_coding	chr4:3463306-3501473:+
ENSG00000178222	0	15.0316	0	15.0316	-4.00284	1	RNF212	DriverDBv3	protein_coding	chr4:1056250-1113564:-
ENSG00000127418	0	15.0316	0	15.0316	-4.00284	1	FGFRL1		protein_coding	chr4:1009936-1026898:+
ENSG00000215367	0	15.0316	0	15.0316	-4.00284	1	TMED11P		Pseudogene	chr4:1115197-1153726:-
ENSG00000159674	0	15.0316	0	15.0316	-4.00284	1	SPON2		protein_coding	chr4:1166932-1208962:-
ENSG00000163956	0	15.0316	0	15.0316	-4.00284	1	LRPAP1	DriverDBv3	protein_coding	chr4:3503612-3532446:-
ENSG00000163982	0	15.0316	0	15.0316	-4.00284	1	OTOP1	NCGv7	protein_coding	chr4:4188726-4226929:-
ENSG00000184160	0	15.0316	0	15.0316	-4.00284	1	ADRA2C		protein_coding	chr4:3766348-3768526:+
ENSG00000159692	0	15.0316	0	15.0316	-4.00284	1	CTBP1		protein_coding	chr4:1211445-1250333:-
ENSG00000109736	0	15.0316	0	15.0316	-4.00284	1	MFSD10	NCGv7	protein_coding	chr4:2930561-2934834:-
ENSG00000127419	0	15.0316	0	15.0316	-4.00284	1	TMEM175		protein_coding	chr4:932387-958656:+
ENSG00000244459	0	15.0316	0	15.0316	-4.00284	1	ENSG00000244459		lncRNA	chr4:1574055-1580527:-
ENSG00000159788	0	15.0316	0	15.0316	-4.00284	1	RGS12	NCGv7	protein_coding	chr4:3293021-3439913:+
ENSG00000248516	0	15.0316	0	15.0316	-4.00284	1	ENSG00000248516		lncRNA	chr4:4321962-4334182:+
ENSG00000145220	0	15.0316	0	15.0316	-4.00284	1	LYAR		protein_coding	chr4:4267701-4290154:-
ENSG00000253399	0	15.0316	0	15.0316	-4.00284	1	ENSG00000253399		lncRNA	chr4:1358479-1359461:+
ENSG00000268781	0	15.0316	0	15.0316	-4.00284	1	AL590235.1		protein_coding	chr4:3509796-3509951:-
ENSG00000090316	0	15.0316	0	15.0316	-4.00284	1	MAEA		protein_coding	chr4:1289887-1340147:+
ENSG00000221301	0	15.0316	0	15.0316	-4.00284	1	AC116562.1		smallRNA	chr4:4084334-4084481:+
ENSG00000290888	0	15.0316	0	15.0316	-4.00284	1	ENSG00000290888		lncRNA	chr4:4048211-4107583:-
ENSG00000250940	0	15.0316	0	15.0316	-4.00284	1	ENSG00000250940		Pseudogene	chr4:4086638-4086814:+
ENSG00000249844	0	15.0316	0	15.0316	-4.00284	1	OR7E43P		Pseudogene	chr4:4174319-4175238:-
ENSG00000125386	0	15.0316	0	15.0316	-4.00284	1	FAM193A		protein_coding	chr4:2536647-2732573:+
ENSG00000234386	0	15.0316	0	15.0316	-4.00284	1	OR7E162P		Pseudogene	chr4:3901566-3902594:-
ENSG00000198787	0	15.0316	0	15.0316	-4.00284	1	OR7E103P		Pseudogene	chr4:4126659-4127569:-
ENSG00000188981	0	15.0316	0	15.0316	-4.00284	1	MSANTD1		protein_coding	chr4:3244369-3271738:+
ENSG00000250681	0	15.0316	0	15.0316	-4.00284	1	ENSG00000250681		lncRNA	chr4:3633029-3633975:+
ENSG00000250632	0	15.0316	0	15.0316	-4.00284	1	LINC02171		lncRNA	chr4:3673593-3677855:-
ENSG00000235608	0	15.0316	0	15.0316	-4.00284	1	NKX1-1		protein_coding	chr4:1402932-1406442:-
ENSG00000251075	0	15.0316	0	15.0316	-4.00284	1	HTT-AS		lncRNA	chr4:3049094-3074538:-
ENSG00000287099	0	15.0316	0	15.0316	-4.00284	1	ENSG00000287099		lncRNA	chr4:2859983-2862673:-
ENSG00000250986	0	15.0316	0	15.0316	-4.00284	1	LINC02600		lncRNA	chr4:3758748-3763390:-
ENSG00000250476	0	15.0316	0	15.0316	-4.00284	1	ENPP7P9		Pseudogene	chr4:3967034-3967660:-
ENSG00000125388	0	15.0316	0	15.0316	-4.00284	1	GRK4		protein_coding	chr4:2963571-3040760:+
ENSG00000168824	0	15.0316	0	15.0316	-4.00284	1	NSG1		protein_coding	chr4:4348140-4419058:+
ENSG00000251639	0	15.0316	0	15.0316	-4.00284	1	ENSG00000251639		Pseudogene	chr4:1100016-1101558:-
ENSG00000250710	0	15.0316	0	15.0316	-4.00284	1	OR7E99P		Pseudogene	chr4:4156522-4157443:-
ENSG00000248221	0	15.0316	0	15.0316	-4.00284	1	STX18-IT1		lncRNA	chr4:4476121-4481700:-
ENSG00000251652	0	15.0316	0	15.0316	-4.00284	1	ENSG00000251652		lncRNA	chr4:1113639-1132977:+
ENSG00000087266	0	15.0316	0	15.0316	-4.00284	1	SH3BP2		protein_coding	chr4:2793071-2841098:+
ENSG00000250259	0	15.0316	0	15.0316	-4.00284	1	ENSG00000250259		lncRNA	chr4:1027678-1028972:+
ENSG00000261643	0	15.0316	0	15.0316	-4.00284	1	RP11-529E10.6		lncRNA	chr4:3503597-3504457:-
ENSG00000251271	0	15.0316	0	15.0316	-4.00284	1	ALG1L7P		Pseudogene	chr4:3935447-3942519:+
ENSG00000087274	0	15.0316	0	15.0316	-4.00284	1	ADD1		protein_coding	chr4:2843844-2930076:+
ENSG00000127415	0	15.0316	0	15.0316	-4.00284	1	IDUA		protein_coding	chr4:986997-1004564:+
ENSG00000286900	0	15.0316	0	15.0316	-4.00284	1	ENSG00000286900		lncRNA	chr4:3450638-3453108:+
ENSG00000270090	0	15.0316	0	15.0316	-4.00284	1	ENSG00000270090		lncRNA	chr4:3544555-3548796:+
ENSG00000248669	0	15.0316	0	15.0316	-4.00284	1	ENSG00000248669		Pseudogene	chr4:4117925-4118284:-
ENSG00000255267	0.513649	23.3352	0.513649	23.3352	-4.00694	1	LINC02687		lncRNA	chr11:45371397-45388511:+
ENSG00000255519	0.513649	23.3352	0.513649	23.3352	-4.00694	1	ENSG00000255519		Pseudogene	chr11:45514187-45514451:+
ENSG00000255314	0.513649	23.3352	0.513649	23.3352	-4.00694	1	ENSG00000255314		lncRNA	chr11:46123031-46177106:+
ENSG00000175264	0.513649	23.3352	0.513649	23.3352	-4.00694	1	CHST1	NCGv7	protein_coding	chr11:45647689-45665622:-
ENSG00000254746	0.513649	23.3352	0.513649	23.3352	-4.00694	1	ENSG00000254746		lncRNA	chr11:45486867-45542487:-
ENSG00000255079	0.513649	23.3352	0.513649	23.3352	-4.00694	1	LINC02704		lncRNA	chr11:44694863-44696301:-
ENSG00000110497	0.513649	23.3352	0.513649	23.3352	-4.00694	1	AMBRA1		protein_coding	chr11:46396414-46594125:-
ENSG00000110492	0.513649	23.3352	0.513649	23.3352	-4.00694	1	MDK		protein_coding	chr11:46380756-46383837:+
ENSG00000255091	0.513649	23.3352	0.513649	23.3352	-4.00694	1	ENSG00000255091		lncRNA	chr11:45651529-45652691:+
ENSG00000255041	0.513649	23.3352	0.513649	23.3352	-4.00694	1	ENSG00000255041		lncRNA	chr11:45387215-45513802:-
ENSG00000255007	0.513649	23.3352	0.513649	23.3352	-4.00694	1	LINC02489		lncRNA	chr11:46256264-46274547:-
ENSG00000175216	0.513649	23.3352	0.513649	23.3352	-4.00694	1	CKAP5		protein_coding	chr11:46743048-46846308:-
ENSG00000234776	0.513649	23.3352	0.513649	23.3352	-4.00694	1	C11orf94		protein_coding	chr11:45906513-45907272:-
ENSG00000121653	0.513649	23.3352	0.513649	23.3352	-4.00694	1	MAPK8IP1	NCGv7	protein_coding	chr11:45885651-45906465:+
ENSG00000121671	0.513649	23.3352	0.513649	23.3352	-4.00694	1	CRY2		protein_coding	chr11:45847118-45883248:+
ENSG00000121680	0.513649	23.3352	0.513649	23.3352	-4.00694	1	PEX16	NCGv7	protein_coding	chr11:45909663-45918812:-
ENSG00000254427	0.513649	23.3352	0.513649	23.3352	-4.00694	1	LINC02696		lncRNA	chr11:45355371-45367577:+
ENSG00000255032	0.513649	23.3352	0.513649	23.3352	-4.00694	1	TSPAN18-AS1		lncRNA	chr11:44719392-44736692:-
ENSG00000019485	0.513649	23.3352	0.513649	23.3352	-4.00694	1	PRDM11		protein_coding	chr11:45095806-45235110:+
ENSG00000019505	0.513649	23.3352	0.513649	23.3352	-4.00694	1	SYT13		protein_coding	chr11:45240302-45286341:-
ENSG00000247675	0.513649	23.3352	0.513649	23.3352	-4.00694	1	LRP4-AS1		lncRNA	chr11:46846410-46874421:+
ENSG00000135365	0.513649	23.3352	0.513649	23.3352	-4.00694	1	PHF21A	NCGv7	protein_coding	chr11:45929319-46121454:-
ENSG00000265014	0.513649	23.3352	0.513649	23.3352	-4.00694	1	MIR3160-2		smallRNA	chr11:46451805-46451889:-
ENSG00000175224	0.513649	23.3352	0.513649	23.3352	-4.00694	1	ATG13	NCGv7	protein_coding	chr11:46617527-46674818:+
ENSG00000285658	0.513649	23.3352	0.513649	23.3352	-4.00694	1	ENSG00000285658		lncRNA	chr11:46572948-46587808:+
ENSG00000289990	0.513649	23.3352	0.513649	23.3352	-4.00694	1	ENSG00000289990		lncRNA	chr11:46242492-46243386:-
ENSG00000212135	0.513649	23.3352	0.513649	23.3352	-4.00694	1	SNORD67		smallRNA	chr11:46762389-46762499:-
ENSG00000180720	0.513649	23.3352	0.513649	23.3352	-4.00694	1	CHRM4		protein_coding	chr11:46383789-46391776:-
ENSG00000175220	0.513649	23.3352	0.513649	23.3352	-4.00694	1	ARHGAP1		protein_coding	chr11:46677080-46700619:-
ENSG00000264102	0.513649	23.3352	0.513649	23.3352	-4.00694	1	MIR4688		smallRNA	chr11:46376402-46376484:+
ENSG00000255226	0.513649	23.3352	0.513649	23.3352	-4.00694	1	LINC02690		lncRNA	chr11:45749454-45752279:-
ENSG00000254639	0.513649	23.3352	0.513649	23.3352	-4.00694	1	ENSG00000254639		lncRNA	chr11:46238382-46239267:+
ENSG00000134569	0.513649	23.3352	0.513649	23.3352	-4.00694	1	LRP4		protein_coding	chr11:46856717-46918642:-
ENSG00000165905	0.513649	23.3352	0.513649	23.3352	-4.00694	1	LARGE2		protein_coding	chr11:45921621-45929096:+
ENSG00000175213	0.513649	23.3352	0.513649	23.3352	-4.00694	1	ZNF408		protein_coding	chr11:46701030-46705912:+
ENSG00000275725	0.513649	23.3352	0.513649	23.3352	-4.00694	1	ENSG00000275725		Pseudogene	chr11:44656771-44656920:+
ENSG00000263540	0.513649	23.3352	0.513649	23.3352	-4.00694	1	MIR5582		smallRNA	chr11:46753125-46753192:-
ENSG00000263539	0.513649	23.3352	0.513649	23.3352	-4.00694	1	AC024475.1		smallRNA	chr11:46113122-46113218:-
ENSG00000286450	0.513649	23.3352	0.513649	23.3352	-4.00694	1	ENSG00000286450		lncRNA	chr11:46920880-46929320:+
ENSG00000254497	0.513649	23.3352	0.513649	23.3352	-4.00694	1	ENSG00000254497		lncRNA	chr11:45253884-45254649:+
ENSG00000254654	0.513649	23.3352	0.513649	23.3352	-4.00694	1	LINC02685		lncRNA	chr11:44973770-44978028:+
ENSG00000286418	0.513649	23.3352	0.513649	23.3352	-4.00694	1	ENSG00000286418		lncRNA	chr11:45397590-45412745:-
ENSG00000181830	0.513649	23.3352	0.513649	23.3352	-4.00694	1	SLC35C1		protein_coding	chr11:45804072-45813016:+
ENSG00000254664	0.513649	23.3352	0.513649	23.3352	-4.00694	1	ENSG00000254664		lncRNA	chr11:45215815-45235292:-
ENSG00000287984	0.513649	23.3352	0.513649	23.3352	-4.00694	1	ENSG00000287984		lncRNA	chr11:45008266-45044053:+
ENSG00000157613	0.513649	23.3352	0.513649	23.3352	-4.00694	1	CREB3L1	NCGv7;AC	protein_coding	chr11:46277662-46321409:+
ENSG00000157570	0.513649	23.3352	0.513649	23.3352	-4.00694	1	TSPAN18	NCGv7	protein_coding	chr11:44726465-44932423:+
ENSG00000205106	0.513649	23.3352	0.513649	23.3352	-4.00694	1	LINC02716		lncRNA	chr11:45771416-45773295:+
ENSG00000252427	0.513649	23.3352	0.513649	23.3352	-4.00694	1	SNORD67		smallRNA	chr11:46758766-46758873:-
ENSG00000254653	0.513649	23.3352	0.513649	23.3352	-4.00694	1	ENSG00000254653		lncRNA	chr11:46116578-46117318:+
ENSG00000254519	0.513649	23.3352	0.513649	23.3352	-4.00694	1	ENSG00000254519		lncRNA	chr11:45722279-45748029:+
ENSG00000255269	0.513649	23.3352	0.513649	23.3352	-4.00694	1	LINC02710		lncRNA	chr11:46213150-46220438:-
ENSG00000254871	0.513649	23.3352	0.513649	23.3352	-4.00694	1	FBLIM1P2		Pseudogene	chr11:46142716-46143594:+
ENSG00000149091	0.513649	23.3352	0.513649	23.3352	-4.00694	1	DGKZ		protein_coding	chr11:46332905-46380554:+
ENSG00000244313	0.513649	23.3352	0.513649	23.3352	-4.00694	1	ENSG00000244313		Pseudogene	chr11:46428653-46429150:-
ENSG00000175274	0.513649	23.3352	0.513649	23.3352	-4.00694	1	TP53I11		protein_coding	chr11:44885903-44951306:-
ENSG00000254651	0.513649	23.3352	0.513649	23.3352	-4.00694	1	ENSG00000254651		lncRNA	chr11:45399448-45400528:+
ENSG00000180210	0.513649	23.3352	0.513649	23.3352	-4.00694	1	F2		protein_coding	chr11:46719196-46739506:+
ENSG00000180423	0.513649	23.3352	0.513649	23.3352	-4.00694	1	HARBI1		protein_coding	chr11:46602861-46617909:-
ENSG00000255447	0.513649	23.3352	0.513649	23.3352	-4.00694	1	ENSG00000255447		lncRNA	chr11:45813219-45825258:+
ENSG00000254514	0.513649	23.3352	0.513649	23.3352	-4.00694	1	ENSG00000254514		lncRNA	chr11:45582525-45583474:+
ENSG00000255426	0.513649	23.3352	0.513649	23.3352	-4.00694	1	ENSG00000255426		lncRNA	chr11:45733994-45735766:-
ENSG00000251313	0	15.8819	0	15.8819	-4.07741	1	ENSG00000251313		Pseudogene	chr4:9030286-9031066:+
ENSG00000284636	0	15.8819	0	15.8819	-4.07741	1	ENSG00000284636		Pseudogene	chr4:9000841-9001058:+
ENSG00000169676	0	15.8819	0	15.8819	-4.07741	1	DRD5	NCGv7	protein_coding	chr4:9781634-9784009:+
ENSG00000287972	0	15.8819	0	15.8819	-4.07741	1	ENSG00000287972		lncRNA	chr4:9076949-9092530:+
ENSG00000250471	0	15.8819	0	15.8819	-4.07741	1	GMPSP1		Pseudogene	chr4:8174421-8174999:+
ENSG00000232773	0	15.8819	0	15.8819	-4.07741	1	DEFB130D		Pseudogene	chr4:9422313-9429702:+
ENSG00000197468	0	15.8819	0	15.8819	-4.07741	1	OR7E85BP		Pseudogene	chr4:8949630-8950559:+
ENSG00000264931	0	15.8819	0	15.8819	-4.07741	1	MIR3138		smallRNA	chr4:10078611-10078692:-
ENSG00000087008	0	15.8819	0	15.8819	-4.07741	1	ACOX3		protein_coding	chr4:8366282-8440723:-
ENSG00000265901	0	15.8819	0	15.8819	-4.07741	1	AC097493.1		smallRNA	chr4:9600328-9600427:-
ENSG00000258507	0	15.8819	0	15.8819	-4.07741	1	ENSG00000258507		lncRNA	chr4:8858715-8860827:-
ENSG00000264372	0	15.8819	0	15.8819	-4.07741	1	AC108519.1		smallRNA	chr4:9168229-9168294:-
ENSG00000250393	0	15.8819	0	15.8819	-4.07741	1	ENSG00000250393		Pseudogene	chr4:10143367-10143655:-
ENSG00000244004	0	15.8819	0	15.8819	-4.07741	1	RPS3AP19		Pseudogene	chr4:9563171-9563950:+
ENSG00000250413	0	15.8819	0	15.8819	-4.07741	1	SLC2A9-AS1		lncRNA	chr4:10006482-10009725:+
ENSG00000252002	0	15.8819	0	15.8819	-4.07741	1	RNA5SP154		Pseudogene	chr4:9792751-9792861:-
ENSG00000249767	0	15.8819	0	15.8819	-4.07741	1	ENPP7P10		Pseudogene	chr4:9079023-9141608:+
ENSG00000178163	0	15.8819	0	15.8819	-4.07741	1	ZNF518B		protein_coding	chr4:10439880-10457426:-
ENSG00000248920	0	15.8819	0	15.8819	-4.07741	1	USP17L19		protein_coding	chr4:9253378-9254970:+
ENSG00000248419	0	15.8819	0	15.8819	-4.07741	1	ENSG00000248419		Pseudogene	chr4:10478524-10478923:-
ENSG00000251338	0	15.8819	0	15.8819	-4.07741	1	ENSG00000251338		Pseudogene	chr4:10294463-10295579:-
ENSG00000248933	0	15.8819	0	15.8819	-4.07741	1	USP17L22		protein_coding	chr4:9267619-9269211:+
ENSG00000071127	0	15.8819	0	15.8819	-4.07741	1	WDR1		protein_coding	chr4:10068089-10116972:-
ENSG00000188438	0	15.8819	0	15.8819	-4.07741	1	DEFB108F		Pseudogene	chr4:9399204-9403565:+
ENSG00000251296	0	15.8819	0	15.8819	-4.07741	1	ENSG00000251296		Pseudogene	chr4:10167159-10167765:-
ENSG00000250915	0	15.8819	0	15.8819	-4.07741	1	ENSG00000250915		lncRNA	chr4:8745391-8747727:-
ENSG00000215612	0	15.8819	0	15.8819	-4.07741	1	HMX1		protein_coding	chr4:8846076-8871839:-
ENSG00000248777	0	15.8819	0	15.8819	-4.07741	1	ENSG00000248777		Pseudogene	chr4:10199823-10200672:-
ENSG00000283083	0	15.8819	0	15.8819	-4.07741	1	LINC02498		lncRNA	chr4:10737558-10749586:+
ENSG00000251694	0	15.8819	0	15.8819	-4.07741	1	USP17L9P		Pseudogene	chr4:9358383-9359975:+
ENSG00000205946	0	15.8819	0	15.8819	-4.07741	1	USP17L6P		Pseudogene	chr4:9367874-9369070:+
ENSG00000231051	0	15.8819	0	15.8819	-4.07741	1	USP17L28		protein_coding	chr4:9348893-9350485:+
ENSG00000271057	0	15.8819	0	15.8819	-4.07741	1	ENSG00000271057		Pseudogene	chr4:9020857-9021161:-
ENSG00000251460	0	15.8819	0	15.8819	-4.07741	1	ENSG00000251460		lncRNA	chr4:8066528-8067724:+
ENSG00000202054	0	15.8819	0	15.8819	-4.07741	1	RNA5SP152		Pseudogene	chr4:8393015-8393124:+
ENSG00000290015	0	15.8819	0	15.8819	-4.07741	1	ENSG00000290015		lncRNA	chr4:8159049-8160131:+
ENSG00000163995	0	15.8819	0	15.8819	-4.07741	1	ABLIM2	NCGv7	protein_coding	chr4:7965310-8158832:-
ENSG00000251615	0	15.8819	0	15.8819	-4.07741	1	ENSG00000251615		lncRNA	chr4:8355090-8358338:-
ENSG00000230430	0	15.8819	0	15.8819	-4.07741	1	USP17L25		protein_coding	chr4:9329911-9331503:+
ENSG00000250573	0	15.8819	0	15.8819	-4.07741	1	ENSG00000250573		Pseudogene	chr4:10259445-10260138:-
ENSG00000248364	0	15.8819	0	15.8819	-4.07741	1	OR7E86P		Pseudogene	chr4:9459255-9460244:+
ENSG00000251624	0	15.8819	0	15.8819	-4.07741	1	UNC93B7		Pseudogene	chr4:9493736-9498066:+
ENSG00000249563	0	15.8819	0	15.8819	-4.07741	1	EVA1CP1		Pseudogene	chr4:9733370-9742361:+
ENSG00000229579	0	15.8819	0	15.8819	-4.07741	1	USP17L26		protein_coding	chr4:9334658-9336250:+
ENSG00000249482	0	15.8819	0	15.8819	-4.07741	1	USP17L14P		Pseudogene	chr4:9229641-9231233:+
ENSG00000250231	0	15.8819	0	15.8819	-4.07741	1	USP17L16P		Pseudogene	chr4:9239130-9240722:+
ENSG00000223086	0	15.8819	0	15.8819	-4.07741	1	RNA5SP155		Pseudogene	chr4:10115756-10115884:-
ENSG00000207807	0	15.8819	0	15.8819	-4.07741	1	MIR95		smallRNA	chr4:8005301-8005381:-
ENSG00000250425	0	15.8819	0	15.8819	-4.07741	1	OR7E35P		Pseudogene	chr4:9754898-9755778:+
ENSG00000284648	0	15.8819	0	15.8819	-4.07741	1	ENSG00000284648		Pseudogene	chr4:9532429-9532647:+
ENSG00000250913	0	15.8819	0	15.8819	-4.07741	1	USP17L23		protein_coding	chr4:9272364-9272914:+
ENSG00000170801	0	15.8819	0	15.8819	-4.07741	1	HTRA3		protein_coding	chr4:8269754-8307098:+
ENSG00000284689	0	15.8819	0	15.8819	-4.07741	1	OR7E84P		Pseudogene	chr4:9468974-9469983:+
ENSG00000250342	0	15.8819	0	15.8819	-4.07741	1	SNRPCP16		Pseudogene	chr4:9051842-9052051:-
ENSG00000250268	0	15.8819	0	15.8819	-4.07741	1	ALG1L14P		Pseudogene	chr4:9166297-9170270:-
ENSG00000229924	0	15.8819	0	15.8819	-4.07741	1	FAM90A26		protein_coding	chr4:9170409-9176730:+
ENSG00000250613	0	15.8819	0	15.8819	-4.07741	1	ENSG00000250613		Pseudogene	chr4:10410996-10411644:+
ENSG00000227140	0	15.8819	0	15.8819	-4.07741	1	USP17L5		protein_coding	chr4:9339403-9340995:+
ENSG00000186234	0	15.8819	0	15.8819	-4.07741	1	FAM86MP		Pseudogene	chr4:9692495-9702954:+
ENSG00000223569	0	15.8819	0	15.8819	-4.07741	1	USP17L15		protein_coding	chr4:9234385-9236046:+
ENSG00000272620	0	15.8819	0	15.8819	-4.07741	1	AFAP1-AS1		lncRNA	chr4:7754077-7778928:+
ENSG00000249811	0	15.8819	0	15.8819	-4.07741	1	USP17L21		protein_coding	chr4:9262872-9264464:+
ENSG00000251278	0	15.8819	0	15.8819	-4.07741	1	ENSG00000251278		Pseudogene	chr4:10292195-10292708:-
ENSG00000221275	0	15.8819	0	15.8819	-4.07741	1	MIR548I2		smallRNA	chr4:9556168-9556316:-
ENSG00000196526	0	15.8819	0	15.8819	-4.07741	1	AFAP1		protein_coding	chr4:7758714-7939926:-
ENSG00000250745	0	15.8819	0	15.8819	-4.07741	1	USP17L20		protein_coding	chr4:9258124-9259716:+
ENSG00000249104	0	15.8819	0	15.8819	-4.07741	1	USP17L17		protein_coding	chr4:9243879-9245471:+
ENSG00000232264	0	15.8819	0	15.8819	-4.07741	1	USP17L24		protein_coding	chr4:9325165-9326757:+
ENSG00000273267	0	15.8819	0	15.8819	-4.07741	1	ENSG00000273267		lncRNA	chr4:8022665-8023126:+
ENSG00000250884	0	15.8819	0	15.8819	-4.07741	1	OR7E85P		Pseudogene	chr4:9483718-9484702:+
ENSG00000287154	0	15.8819	0	15.8819	-4.07741	1	ENSG00000287154		lncRNA	chr4:10456745-10531022:+
ENSG00000249145	0	15.8819	0	15.8819	-4.07741	1	LINC02517		lncRNA	chr4:8320105-8327165:+
ENSG00000250040	0	15.8819	0	15.8819	-4.07741	1	RAF1P1		Pseudogene	chr4:10254926-10256621:-
ENSG00000271544	0	15.8819	0	15.8819	-4.07741	1	ENSG00000271544		Pseudogene	chr4:10238213-10238235:-
ENSG00000238726	0	15.8819	0	15.8819	-4.07741	1	AC073648.1		smallRNA	chr4:9023333-9023480:-
ENSG00000205959	0	15.8819	0	15.8819	-4.07741	1	ENSG00000205959		lncRNA	chr4:8482270-8516759:+
ENSG00000249347	0	15.8819	0	15.8819	-4.07741	1	ENSG00000249347		Pseudogene	chr4:8990455-8990806:+
ENSG00000125089	0	15.8819	0	15.8819	-4.07741	1	SH3TC1		protein_coding	chr4:8182072-8241803:+
ENSG00000232399	0	15.8819	0	15.8819	-4.07741	1	USP17L13		protein_coding	chr4:9224896-9226488:+
ENSG00000252307	0	15.8819	0	15.8819	-4.07741	1	RNA5SP153		Pseudogene	chr4:9411178-9411253:-
ENSG00000231637	0	15.8819	0	15.8819	-4.07741	1	USP17L29		protein_coding	chr4:9353638-9355230:+
ENSG00000228919	0	15.8819	0	15.8819	-4.07741	1	ENSG00000228919		lncRNA	chr4:7939001-7940296:+
ENSG00000250844	0	15.8819	0	15.8819	-4.07741	1	USP17L18		protein_coding	chr4:9248630-9250222:+
ENSG00000250074	0	15.8819	0	15.8819	-4.07741	1	ENSG00000250074		Pseudogene	chr4:10267895-10268231:-
ENSG00000249334	0	15.8819	0	15.8819	-4.07741	1	ENSG00000249334		lncRNA	chr4:10685003-10697661:+
ENSG00000251087	0	15.8819	0	15.8819	-4.07741	1	ALG1L3P		Pseudogene	chr4:9703754-9710812:-
ENSG00000287117	0	15.8819	0	15.8819	-4.07741	1	ENSG00000287117		lncRNA	chr4:9567474-9691786:-
ENSG00000155269	0	15.8819	0	15.8819	-4.07741	1	GPR78		protein_coding	chr4:8558725-8619761:+
ENSG00000249866	0	15.8819	0	15.8819	-4.07741	1	OR7E83P		Pseudogene	chr4:9512905-9513874:+
ENSG00000250505	0	15.8819	0	15.8819	-4.07741	1	ENSG00000250505		Pseudogene	chr4:10284961-10285708:-
ENSG00000289865	0	15.8819	0	15.8819	-4.07741	1	ENSG00000289865		lncRNA	chr4:10117089-10118515:+
ENSG00000186146	0	15.8819	0	15.8819	-4.07741	1	DEFB131A		protein_coding	chr4:9444414-9450666:+
ENSG00000249272	0	15.8819	0	15.8819	-4.07741	1	UNC93B8		Pseudogene	chr4:8959628-8963981:+
ENSG00000231396	0	15.8819	0	15.8819	-4.07741	1	USP17L10		protein_coding	chr4:9210657-9212249:+
ENSG00000219492	0	15.8819	0	15.8819	-4.07741	1	ENSG00000219492		Pseudogene	chr4:9384017-9388983:-
ENSG00000287164	0	15.8819	0	15.8819	-4.07741	1	ENSG00000287164		lncRNA	chr4:7798527-7808051:+
ENSG00000235780	0	15.8819	0	15.8819	-4.07741	1	USP17L27		protein_coding	chr4:9344148-9345740:+
ENSG00000227551	0	15.8819	0	15.8819	-4.07741	1	USP17L12		protein_coding	chr4:9220152-9221744:+
ENSG00000163612	0	15.8819	0	15.8819	-4.07741	1	FAM86KP		Pseudogene	chr4:9153296-9165451:+
ENSG00000109684	0	15.8819	0	15.8819	-4.07741	1	CLNK		protein_coding	chr4:10486395-10684768:-
ENSG00000109667	0	15.8819	0	15.8819	-4.07741	1	SLC2A9		protein_coding	chr4:9771153-10054936:-
ENSG00000155275	0	15.8819	0	15.8819	-4.07741	1	TRMT44	NCGv7	protein_coding	chr4:8436140-8493531:+
ENSG00000242034	0	15.8819	0	15.8819	-4.07741	1	ENSG00000242034		Pseudogene	chr4:9553614-9553985:-
ENSG00000251186	0	15.8819	0	15.8819	-4.07741	1	ENSG00000251186		lncRNA	chr4:8453410-8454942:-
ENSG00000109625	0	15.8819	0	15.8819	-4.07741	1	CPZ		protein_coding	chr4:8592660-8619759:+
ENSG00000249443	0	15.8819	0	15.8819	-4.07741	1	ENSG00000249443		Pseudogene	chr4:9521910-9522276:+
ENSG00000228856	0	15.8819	0	15.8819	-4.07741	1	USP17L30		protein_coding	chr4:9363129-9364721:+
ENSG00000249219	0	15.8819	0	15.8819	-4.07741	1	ENSG00000249219		lncRNA	chr4:9922814-9924146:+
ENSG00000233136	0	15.8819	0	15.8819	-4.07741	1	USP17L11		protein_coding	chr4:9215405-9216997:+
ENSG00000250804	0	15.8819	0	15.8819	-4.07741	1	OR7E111FP		Pseudogene	chr4:8981436-8982360:+
ENSG00000249799	0	16.2321	0	16.2321	-4.10703	1	SNRPCP13		Pseudogene	chr4:9583942-9584131:-
ENSG00000200649	3.81886	82.386	3.81886	82.386	-4.11304	1	RNA5SP343		smallRNA	chr11:74198748-74198854:-
ENSG00000273179	0	16.4572	0	16.4572	-4.12575	1	ENSG00000273179		lncRNA	chr4:1167778-1168174:+
ENSG00000240455	0.0893302	18.0329	0.0893302	18.0329	-4.12698	1	RN7SL671P		smallRNA	chr4:1869060-1869337:-
ENSG00000238870	0	16.5322	0	16.5322	-4.13194	1	AC009677.1		smallRNA	chr15:69730740-69730822:-
ENSG00000259346	0	18.1829	0	18.1829	-4.26175	1	ENSG00000259346		Pseudogene	chr15:65301922-65302311:+
ENSG00000199077	0.513649	28.3124	0.513649	28.3124	-4.27541	1	MIR129-2		smallRNA	chr11:43581394-43581483:+
ENSG00000250942	0	18.5831	0	18.5831	-4.29154	1	ENPP7P11		Pseudogene	chr4:9677308-9677934:+
ENSG00000085741	3.21589	82.386	3.21589	82.386	-4.3059	1	WNT11		protein_coding	chr11:76186325-76210736:-
ENSG00000236304	3.21589	82.386	3.21589	82.386	-4.3059	1	ENSG00000236304		lncRNA	chr11:76656984-76663866:+
ENSG00000254988	3.21589	82.386	3.21589	82.386	-4.3059	1	ENSG00000254988		lncRNA	chr11:76955417-76978619:-
ENSG00000255362	3.21589	82.386	3.21589	82.386	-4.3059	1	LINC02761		lncRNA	chr11:76210956-76216025:-
ENSG00000254837	3.21589	82.386	3.21589	82.386	-4.3059	1	LIPT2-AS1		lncRNA	chr11:74493366-74498533:+
ENSG00000255100	3.21589	82.386	3.21589	82.386	-4.3059	1	TSKU-AS1		lncRNA	chr11:76782581-76783062:-
ENSG00000256148	3.21589	82.386	3.21589	82.386	-4.3059	1	ENSG00000256148		Pseudogene	chr11:73510658-73510820:+
ENSG00000255460	3.21589	82.386	3.21589	82.386	-4.3059	1	ZDHHC20P3		Pseudogene	chr11:75228322-75228657:-
ENSG00000175538	3.21589	82.386	3.21589	82.386	-4.3059	1	KCNE3		protein_coding	chr11:74454841-74467729:-
ENSG00000149243	3.21589	82.386	3.21589	82.386	-4.3059	1	KLHL35		protein_coding	chr11:75422394-75433203:-
ENSG00000255479	3.21589	82.386	3.21589	82.386	-4.3059	1	ENSG00000255479		lncRNA	chr11:76625462-76626834:-
ENSG00000255421	3.21589	82.386	3.21589	82.386	-4.3059	1	ENSG00000255421		lncRNA	chr11:76137315-76137731:-
ENSG00000246211	3.21589	82.386	3.21589	82.386	-4.3059	1	P4HA3-AS1		lncRNA	chr11:74311362-74324705:+
ENSG00000149257	3.21589	82.386	3.21589	82.386	-4.3059	1	SERPINH1		protein_coding	chr11:75562056-75572783:+
ENSG00000165434	3.21589	82.386	3.21589	82.386	-4.3059	1	PGM2L1		protein_coding	chr11:74330316-74398433:-
ENSG00000199362	3.21589	82.386	3.21589	82.386	-4.3059	1	Y_RNA		smallRNA	chr11:75837544-75837645:-
ENSG00000254814	3.21589	82.386	3.21589	82.386	-4.3059	1	ENSG00000254814		lncRNA	chr11:75800877-75803415:-
ENSG00000254810	3.21589	82.386	3.21589	82.386	-4.3059	1	ENSG00000254810		lncRNA	chr11:76653597-76656914:-
ENSG00000256098	3.21589	82.386	3.21589	82.386	-4.3059	1	ENSG00000256098		Pseudogene	chr11:74142151-74142358:+
ENSG00000255444	3.21589	82.386	3.21589	82.386	-4.3059	1	CYCSP27		Pseudogene	chr11:74482250-74482542:+
ENSG00000255363	3.21589	82.386	3.21589	82.386	-4.3059	1	LINC02757		lncRNA	chr11:76607853-76630465:-
ENSG00000255136	3.21589	82.386	3.21589	82.386	-4.3059	1	TPBGL-AS1		lncRNA	chr11:75206048-75241173:-
ENSG00000254975	3.21589	82.386	3.21589	82.386	-4.3059	1	ENSG00000254975		lncRNA	chr11:76675079-76703195:+
ENSG00000255395	3.21589	82.386	3.21589	82.386	-4.3059	1	ENSG00000255395		lncRNA	chr11:75099172-75140148:-
ENSG00000254826	3.21589	82.386	3.21589	82.386	-4.3059	1	ENSG00000254826		lncRNA	chr11:75775904-75776929:+
ENSG00000255135	3.21589	82.386	3.21589	82.386	-4.3059	1	EMSY-DT		lncRNA	chr11:76435559-76444690:-
ENSG00000187726	3.21589	82.386	3.21589	82.386	-4.3059	1	DNAJB13		protein_coding	chr11:73951026-73970366:+
ENSG00000279117	3.21589	82.386	3.21589	82.386	-4.3059	1	ENSG00000279117		TEC	chr11:75260129-75262466:-
ENSG00000149273	3.21589	82.386	3.21589	82.386	-4.3059	1	RPS3		protein_coding	chr11:75399515-75422280:+
ENSG00000247867	3.21589	82.386	3.21589	82.386	-4.3059	1	DGAT2-DT		lncRNA	chr11:75758455-75768647:-
ENSG00000254475	3.21589	82.386	3.21589	82.386	-4.3059	1	OR2AT1P		Pseudogene	chr11:75131138-75131880:-
ENSG00000149380	3.21589	82.386	3.21589	82.386	-4.3059	1	P4HA3		protein_coding	chr11:74235801-74311640:-
ENSG00000223202	3.21589	82.386	3.21589	82.386	-4.3059	1	RN7SKP297		smallRNA	chr11:74685224-74685505:+
ENSG00000054938	3.21589	82.386	3.21589	82.386	-4.3059	1	CHRDL2		protein_coding	chr11:74696429-74731426:-
ENSG00000256448	3.21589	82.386	3.21589	82.386	-4.3059	1	ENSG00000256448		lncRNA	chr11:73405297-73410682:+
ENSG00000256034	3.21589	82.386	3.21589	82.386	-4.3059	1	ENSG00000256034		lncRNA	chr11:73760563-73761070:+
ENSG00000255326	3.21589	82.386	3.21589	82.386	-4.3059	1	ENSG00000255326		lncRNA	chr11:75583196-75594665:+
ENSG00000241097	3.21589	82.386	3.21589	82.386	-4.3059	1	RPL36AP38		Pseudogene	chr11:74738478-74738796:-
ENSG00000054967	3.21589	82.386	3.21589	82.386	-4.3059	1	RELT		protein_coding	chr11:73376399-73397474:+
ENSG00000254974	3.21589	82.386	3.21589	82.386	-4.3059	1	ENSG00000254974		Pseudogene	chr11:74485580-74486051:-
ENSG00000256189	3.21589	82.386	3.21589	82.386	-4.3059	1	ENSG00000256189		Pseudogene	chr11:73991283-73992180:-
ENSG00000254500	3.21589	82.386	3.21589	82.386	-4.3059	1	RANP3		Pseudogene	chr11:74652636-74652911:+
ENSG00000256723	3.21589	82.386	3.21589	82.386	-4.3059	1	ENSG00000256723		Pseudogene	chr11:73994972-73996151:-
ENSG00000280269	3.21589	82.386	3.21589	82.386	-4.3059	1	ENSG00000280269		TEC	chr11:74204869-74205746:+
ENSG00000215841	3.21589	82.386	3.21589	82.386	-4.3059	1	ENSG00000215841		lncRNA	chr11:73214851-73218223:-
ENSG00000077514	3.21589	82.386	3.21589	82.386	-4.3059	1	POLD3		protein_coding	chr11:74493851-74669117:+
ENSG00000284722	3.21589	82.386	3.21589	82.386	-4.3059	1	ENSG00000284722		lncRNA	chr11:75069243-75096964:-
ENSG00000171561	3.21589	82.386	3.21589	82.386	-4.3059	1	OR2AT4		protein_coding	chr11:75081753-75096876:-
ENSG00000255255	3.21589	82.386	3.21589	82.386	-4.3059	1	PPP1R1AP1		Pseudogene	chr11:75911204-75911628:-
ENSG00000223013	3.21589	82.386	3.21589	82.386	-4.3059	1	RNA5SP344		Pseudogene	chr11:75934936-75935039:+
ENSG00000206913	3.21589	82.386	3.21589	82.386	-4.3059	1	SNORA7		smallRNA	chr11:74252414-74252552:-
ENSG00000175536	3.21589	82.386	3.21589	82.386	-4.3059	1	LIPT2		protein_coding	chr11:74490519-74493724:-
ENSG00000078124	3.21589	82.386	3.21589	82.386	-4.3059	1	ACER3		protein_coding	chr11:76860859-77026797:+
ENSG00000171631	3.21589	82.386	3.21589	82.386	-4.3059	1	P2RY6		protein_coding	chr11:73264498-73305103:+
ENSG00000254460	3.21589	82.386	3.21589	82.386	-4.3059	1	ENSG00000254460		lncRNA	chr11:75506937-75508391:-
ENSG00000265902	3.21589	82.386	3.21589	82.386	-4.3059	1	MIR4696		smallRNA	chr11:74720268-74720337:-
ENSG00000206941	3.21589	82.386	3.21589	82.386	-4.3059	1	SNORD15A		smallRNA	chr11:75400391-75400538:+
ENSG00000234611	3.21589	82.386	3.21589	82.386	-4.3059	1	OR2AT2P		Pseudogene	chr11:75071148-75072052:-
ENSG00000255507	3.21589	82.386	3.21589	82.386	-4.3059	1	UVRAG-DT		lncRNA	chr11:75803431-75815406:-
ENSG00000261578	3.21589	82.386	3.21589	82.386	-4.3059	1	ENSG00000261578		lncRNA	chr11:76800364-76804555:+
[truncated: 144 more rows]

## Sheet: KAS-6-PR.Vs.KAS-6-PS_Up
	Total_bp_evidences_Normalized (fpm)
[truncated: 3,114 more rows]

[truncated: 1 more sheets: KAS-6-PR.Vs.KAS-6-PS_Down]
